# Supplementary material for: Molecular Mechanisms Underlying Mimosa acutistipula Success in Amazonian Rehabilitating Minelands
Source: Int J Environ Res Public Health. 2022 Nov 4;19(21):14441. doi: 10.3390/ijerph192114441 (PMC9654444; doi:10.3390/ijerph192114441)
Supplement: Supplementary file 1 [file ijerph-19-14441-s001.zip]

Archive with 1 entries (1 files):
- ijerph-1948107-supplementary.xls
