# Supplementary material for: Molecular Mechanisms Underlying Mimosa acutistipula Success in Amazonian Rehabilitating Minelands
Source: Int J Environ Res Public Health. 2022 Nov 4;19(21):14441. doi: 10.3390/ijerph192114441 (PMC9654444; doi:10.3390/ijerph192114441)
Supplement: Supplementary file 1 [file ijerph-19-14441-s001.zip › ijerph-1948107-supplementary.xls]

## Sheet: protein report mimosa_quantitat
The root proteomes of Mimosa acutistipula provide insights into the stress response mechanisms of native plants grown in eastern Amazon's rehabilitating minelands.
Sidney Vasconcelos do Nascimento, Héctor Herrera, Paulo Henrique de Oliveira Costa, Felipe Costa Trindade, Isa Rebecca Chagas da Costa, Cecílio Frois Caldeira, Markus Gastauer, Silvio Junio Ramos, Guilherme Oliveira, Rafael Borges da Silva Valadares.
Supplementry Dataset S1. Protein report of Mimosa acutistipula in canga and RM plants.
Accession	Peptide count	Unique peptides	Anova (p)	Max fold change	Highest mean condition	Lowest mean condition	Mass	Description	RM1-1	RM1-2	RM2-1	RM2-2	RM3-1	RM3-2	RM4-1	RM4-2	C1-1	C1-2	C2-1	C2-2	C3-1	C3-2	C4-1	C4-2
P42742	5	0	1.68831e-10	2.77825	Canga	RM	24872.2	Proteasome subunit beta type-1 OS=Arabidopsis thaliana OX=3702 GN=PBF1 PE=1 SV=2	720457	797221	501999	541335	602598	655622	586625	637718	1.59391e+06	1.82036e+06	1.54378e+06	1.65903e+06	1.66722e+06	1.74407e+06	1.92937e+06	2.05456e+06
Q9LSJ2	4	2	9.55869e-10	1.94148	Canga	RM	135796	ABC transporter B family member 22 OS=Arabidopsis thaliana OX=3702 GN=ABCB22 PE=3 SV=2	404284	371009	301047	347016	372746	388851	378644	395557	745849	795138	619180	674324	739236	763475	642520	765403
Q9SGC1	17	2	1.09151e-09	1.8382	Canga	RM	63710.2	Probable phosphoglucomutase_ cytoplasmic 2 OS=Arabidopsis thaliana OX=3702 GN=At1g70730 PE=1 SV=1	451370	490992	490710	513852	462862	480347	509786	511662	753036	927303	890325	901151	1.04651e+06	1.02073e+06	832409	818793
A2ZB00;Q0IQF7	4	1	1.11387e-09	4.40476	Canga	RM	16990	40S ribosomal protein S16 OS=Oryza sativa subsp. indica OX=39946 GN=RPS16A PE=2 SV=1	338892	370735	170973	204180	320035	341912	277762	310984	1.08224e+06	1.333e+06	1.16673e+06	1.26214e+06	1.18354e+06	1.22019e+06	1.44888e+06	1.59048e+06
Q32RI0	9	1	1.35137e-09	1.7835	Canga	RM	52599.4	ATP synthase subunit beta_ chloroplastic OS=Zygnema circumcarinatum OX=35869 GN=atpB PE=3 SV=1	563090	651205	561571	525587	601874	640894	551062	606430	937131	1.10259e+06	1.03284e+06	1.08176e+06	1.21839e+06	1.04686e+06	1.04719e+06	918737
Q9SCN8	26	1	1.48305e-09	2.05491	Canga	RM	91139	Cell division control protein 48 homolog D OS=Arabidopsis thaliana OX=3702 GN=CDC48D PE=1 SV=1	1.69841e+06	1.80986e+06	1.34859e+06	1.54804e+06	1.27011e+06	1.43712e+06	1.50299e+06	1.65481e+06	2.85577e+06	2.90497e+06	2.84238e+06	3.05871e+06	3.30343e+06	3.27303e+06	3.40609e+06	3.56916e+06
Q96372	29	2	2.20262e-09	2.10333	Canga	RM	90072.8	Cell division cycle protein 48 homolog OS=Capsicum annuum OX=4072 GN=CAFP PE=2 SV=1	2.20434e+06	2.23971e+06	1.72165e+06	1.84979e+06	1.78034e+06	1.92216e+06	2.00395e+06	2.07446e+06	3.96234e+06	4.06239e+06	3.40786e+06	3.51554e+06	4.59098e+06	4.52704e+06	4.57902e+06	4.57993e+06
Q9LZF6	27	1	2.53774e-09	1.72674	Canga	RM	90756.5	Cell division control protein 48 homolog E OS=Arabidopsis thaliana OX=3702 GN=CDC48E PE=2 SV=2	2.37418e+06	2.41566e+06	1.83606e+06	2.0694e+06	1.97566e+06	2.18767e+06	2.03764e+06	2.1814e+06	3.41251e+06	3.41473e+06	3.40605e+06	3.63963e+06	3.84363e+06	3.71025e+06	4.03994e+06	4.02197e+06
P51819	35	4	2.85504e-09	3.63885	Canga	RM	81106.2	Heat shock protein 83 OS=Ipomoea nil OX=35883 GN=HSP83A PE=2 SV=1	6.16679e+06	6.81835e+06	3.49929e+06	3.76164e+06	6.1249e+06	6.33676e+06	4.97742e+06	5.43213e+06	1.6503e+07	1.91166e+07	1.7291e+07	1.88967e+07	1.91636e+07	1.88366e+07	2.21695e+07	2.49201e+07
P46637;B8AU84;Q7X7N2	4	1	3.41959e-09	5.17949	Canga	RM	37572.8	Arginase 1_ mitochondrial OS=Arabidopsis thaliana OX=3702 GN=ARGAH1 PE=1 SV=1	379633	435022	173689	203910	367323	381122	252824	271715	1.23915e+06	1.54038e+06	1.33485e+06	1.46942e+06	1.75843e+06	1.78904e+06	1.72592e+06	1.91147e+06
Q6NQB7	1	0	4.07825e-09	2.9375	Canga	RM	45302	Beta-1_3-galactosyltransferase 7 OS=Arabidopsis thaliana OX=3702 GN=B3GALT7 PE=2 SV=1	281795	176240	160389	180472	186656	190337	147968	140817	530364	607725	478794	514735	526916	649261	459486	535207
P54609	27	4	4.2463e-09	1.88966	Canga	RM	90134.9	Cell division control protein 48 homolog A OS=Arabidopsis thaliana OX=3702 GN=CDC48A PE=1 SV=1	1.76531e+06	1.78177e+06	1.35103e+06	1.53995e+06	1.28081e+06	1.43026e+06	1.41062e+06	1.48089e+06	2.82512e+06	2.59405e+06	2.82861e+06	2.98647e+06	3.1936e+06	3.0625e+06	2.65431e+06	2.60798e+06
Q9SIB9	41	17	5.44139e-09	5.03794	Canga	RM	108829	Aconitate hydratase 3_ mitochondrial OS=Arabidopsis thaliana OX=3702 GN=ACO3 PE=1 SV=2	1.64802e+06	3.36924e+06	1.47327e+06	1.43829e+06	1.56118e+06	1.79906e+06	1.7913e+06	1.79219e+06	6.00333e+06	7.09397e+06	1.11548e+07	1.23622e+07	8.62212e+06	8.32909e+06	1.01839e+07	1.11775e+07
P80658;Q1ACK1;O03081	9	1	9.03758e-09	1.89635	Canga	RM	53321	ATP synthase subunit beta_ chloroplastic OS=Physcomitrium patens OX=3218 GN=atpB PE=1 SV=2	674395	711739	593953	557699	657166	677162	646552	679698	1.10361e+06	1.37488e+06	1.10696e+06	1.1355e+06	1.50733e+06	1.29581e+06	1.28107e+06	1.05277e+06
Q42806	17	2	1.72094e-08	7.13536	Canga	RM	55986.9	Pyruvate kinase_ cytosolic isozyme OS=Glycine max OX=3847 PE=2 SV=1	833982	2.41324e+06	872709	977175	719467	934607	806121	969190	4.46858e+06	5.32155e+06	9.70558e+06	1.10773e+07	6.26492e+06	6.32566e+06	8.23335e+06	9.44255e+06
Q32RY8	7	0	1.76462e-08	1.78393	Canga	RM	53006.8	ATP synthase subunit beta_ chloroplastic OS=Staurastrum punctulatum OX=102822 GN=atpB PE=3 SV=1	595865	691997	541156	510672	586243	632363	562079	622823	994414	1.11872e+06	966669	1.04035e+06	1.24584e+06	1.12472e+06	1.08866e+06	882179
O48766	1	0	1.83394e-08	3.06508	Canga	RM	59429.5	Endoglucanase 11 OS=Arabidopsis thaliana OX=3702 GN=At2g32990 PE=2 SV=1	81041.9	87964.1	56427	60734.4	74128.8	78921	75703.7	79894.6	281885	284062	152768	175282	215158	201143	244879	267981
Q285L8;A8HS48	4	1	1.84363e-08	2.77841	Canga	RM	29898.6	40S ribosomal protein S3a OS=Nicotiana tabacum OX=4097 GN=cyc07 PE=2 SV=1	944026	728980	628052	684329	912247	885054	777901	799537	1.60596e+06	1.84155e+06	2.84409e+06	2.94654e+06	1.9539e+06	2.22077e+06	2.08272e+06	2.17552e+06
P29357	30	4	1.86937e-08	1.52655	Canga	RM	72187.7	Chloroplast envelope membrane 70 kDa heat shock-related protein OS=Spinacia oleracea OX=3562 GN=SCE70 PE=1 SV=3	3.64085e+06	3.41157e+06	4.15983e+06	4.22416e+06	3.86363e+06	3.79391e+06	4.0518e+06	3.99594e+06	5.57521e+06	5.61474e+06	5.68697e+06	5.52125e+06	6.43297e+06	6.8523e+06	5.85554e+06	6.00033e+06
P49608	25	4	2.00825e-08	5.15221	Canga	RM	98632.1	Aconitate hydratase_ cytoplasmic OS=Cucurbita maxima OX=3661 PE=2 SV=1	1.43923e+06	3.23073e+06	1.14014e+06	1.2347e+06	1.37784e+06	1.62114e+06	1.72301e+06	1.83535e+06	5.64902e+06	7.0351e+06	1.06645e+07	1.2031e+07	7.33315e+06	7.3344e+06	9.47992e+06	1.0554e+07
Q9LUK7	2	0	2.54776e-08	2.32131	Canga	RM	57690.3	Transcription factor bHLH28 OS=Arabidopsis thaliana OX=3702 GN=BHLH28 PE=2 SV=1	313737	354666	215218	215459	291915	314846	291652	303947	659831	776464	614395	593094	650912	799953	575036	672671
O22584	7	4	3.15841e-08	2.36167	Canga	RM	16348.7	40S ribosomal protein S14 OS=Lupinus luteus OX=3873 GN=RPS14 PE=2 SV=1	1.0424e+06	793221	632457	715743	887657	791740	806678	788954	1.64266e+06	1.43138e+06	1.76667e+06	1.77256e+06	2.45044e+06	2.02873e+06	2.06323e+06	2.09801e+06
Q9SUA6	3	0	3.3315e-08	4.78528	Canga	RM	24575.5	Calcineurin B-like protein 7 OS=Arabidopsis thaliana OX=3702 GN=CBL7 PE=1 SV=1	123284	114873	149321	113602	174136	188201	181761	161567	463898	403387	1.00413e+06	946932	789785	723748	554895	887846
O03069	7	1	3.47408e-08	1.82272	Canga	RM	51302.8	ATP synthase subunit beta_ chloroplastic (Fragment) OS=Equisetum arvense OX=3258 GN=atpB PE=3 SV=1	540465	626956	490197	448942	537877	580485	517275	573335	873899	1.05664e+06	906450	944712	1.19926e+06	1.02757e+06	1.01966e+06	837799
A2WMH2;P0C5C6	2	2	3.60651e-08	5.22295	RM	Canga	14120	Protein GOS9 OS=Oryza sativa subsp. indica OX=39946 GN=GOS9 PE=2 SV=1	206273	225848	191731	138906	102000	101214	114119	141088	16845.4	41303.8	29011.4	29952.9	31126.6	35933.9	29132.7	20503.7
Q8L5Y9	1	1	3.60698e-08	17.4457	RM	Canga	100267	Pantothenate kinase 2 OS=Arabidopsis thaliana OX=3702 GN=PANK2 PE=1 SV=2	2263.08	3015.54	5678.84	5704.57	4791.79	4218.89	6130.77	5424.99	261.342	374.831	528.989	350.848	67.6928	268.11	97.0573	185.094
A0A0P0WFC8	1	0	5.52805e-08	2.37907	Canga	RM	45092.1	Transcription factor TGAL6 OS=Oryza sativa subsp. japonica OX=39947 GN=TGAL6 PE=2 SV=1	243272	287331	172620	171341	234730	256511	246252	252721	524374	645760	487934	460297	544422	698884	497375	577389
Q9XIQ4	1	0	5.85487e-08	5.33954	RM	Canga	51010.6	UDP-glycosyltransferase 79B11 OS=Arabidopsis thaliana OX=3702 GN=UGT79B11 PE=3 SV=1	19824.7	17518.5	35707.5	37381.7	16982.6	15649.8	19629.7	18276.2	2084.92	4479.15	5201.22	5172.33	3947.19	3723.5	4618.15	4666.13
Q41649	5	0	5.96413e-08	2.04362	Canga	RM	16337.8	FK506-binding protein 2 OS=Vicia faba OX=3906 GN=FKBP15 PE=1 SV=1	339023	390737	283556	294796	293266	322702	282423	332296	700757	670299	474814	534697	755805	706068	659013	686881
P26958	10	2	6.23916e-08	2.28637	Canga	RM	53315.4	Ribulose bisphosphate carboxylase large chain OS=Bryopsis maxima OX=3129 GN=rbcL PE=3 SV=1	367128	424984	348245	378190	372081	392826	321625	363777	934575	781952	581699	662474	862201	927180	953580	1.08424e+06
Q6NQE2;Q9LSQ5	3	2	6.62184e-08	1.71626	Canga	RM	21792	Probable NAD(P)H dehydrogenase (quinone) FQR1-like 1 OS=Arabidopsis thaliana OX=3702 GN=At4g27270 PE=1 SV=1	267299	235212	229959	276415	300428	309511	262974	271760	543387	437300	418636	435052	408008	505318	510278	438089
P46248;P46645;P85906;P85951	10	2	6.65879e-08	6.29246	Canga	RM	50002.4	Aspartate aminotransferase_ chloroplastic OS=Arabidopsis thaliana OX=3702 GN=ASP5 PE=1 SV=2	4.30263e+06	4.90766e+06	1.20105e+06	1.37774e+06	3.1367e+06	3.28846e+06	2.33624e+06	2.5087e+06	1.29823e+07	1.82381e+07	1.60629e+07	1.77261e+07	1.76897e+07	1.81232e+07	2.08668e+07	2.34097e+07
P0CAN7	2	0	7.10576e-08	2.38817	Canga	RM	27370.3	V-type proton ATPase subunit E3 OS=Arabidopsis thaliana OX=3702 GN=VHA-E3 PE=2 SV=1	400445	304190	228980	256061	298898	279708	297175	283112	644020	661952	579780	556792	911146	870881	736807	647397
P48717	15	0	7.85472e-08	1.40051	Canga	RM	51991.9	Ribulose bisphosphate carboxylase large chain (Fragment) OS=Tropaeolum majus OX=4020 GN=rbcL PE=3 SV=2	1.12096e+06	1.26735e+06	1.0775e+06	1.22021e+06	1.06201e+06	1.12249e+06	976443	1.03726e+06	1.58392e+06	1.62505e+06	1.42736e+06	1.58673e+06	1.54322e+06	1.53873e+06	1.52184e+06	1.61565e+06
O03062	7	0	8.46764e-08	1.76711	Canga	RM	53082.8	ATP synthase subunit beta_ chloroplastic OS=Adiantum capillus-veneris OX=13818 GN=atpB PE=2 SV=4	494088	551564	424941	370938	456943	496612	442186	463959	840638	835474	806996	815728	947304	740197	887483	666677
O49447	7	1	9.34043e-08	1.74868	Canga	RM	40889.2	ADP_ATP carrier protein 3_ mitochondrial OS=Arabidopsis thaliana OX=3702 GN=AAC3 PE=1 SV=1	560706	574865	396522	462560	524681	531978	472700	515938	843494	704675	878530	906655	861470	953778	960829	955145
Q9MUT5	8	0	1.06178e-07	1.84595	Canga	RM	52079.9	ATP synthase subunit beta_ chloroplastic OS=Mesostigma viride OX=41882 GN=atpB PE=3 SV=1	442744	498734	385730	324887	407327	439330	410241	420040	713188	779480	792806	795811	903150	730359	834626	595808
Q38936	3	0	1.2627e-07	2.01311	Canga	RM	17772.1	Peptidyl-prolyl cis-trans isomerase FKBP15-2 OS=Arabidopsis thaliana OX=3702 GN=FKBP15-2 PE=2 SV=2	226653	266877	189294	188728	173936	197825	179243	202006	488732	424345	331740	321447	442523	399296	410288	452051
Q9AST1	5	3	1.2673e-07	1.8926	Canga	RM	41732.3	Transcription initiation factor TFIID subunit 15 OS=Arabidopsis thaliana OX=3702 GN=TAF15 PE=1 SV=1	522986	458305	391495	433028	501762	474070	553068	577514	935828	815916	847339	827142	1.07912e+06	1.16299e+06	894755	841176
P00333	4	1	1.33626e-07	1.99244	Canga	RM	41722.7	Alcohol dehydrogenase 1 OS=Zea mays OX=4577 GN=ADH1 PE=2 SV=1	250634	300865	233117	267813	233970	248248	264977	285406	636756	632861	392609	460387	468633	455901	516003	591137
Q38799	9	5	1.39089e-07	2.29346	Canga	RM	39461.1	Pyruvate dehydrogenase E1 component subunit beta-1_ mitochondrial OS=Arabidopsis thaliana OX=3702 GN=PDH2 PE=1 SV=2	1.55704e+06	1.39012e+06	1.00273e+06	943208	1.33378e+06	1.2491e+06	1.43405e+06	1.20383e+06	2.57005e+06	2.38759e+06	2.78459e+06	2.27195e+06	3.36384e+06	3.70398e+06	3.02275e+06	3.091e+06
Q2R8Z5;Q75ZX4;P14219	5	0	1.39417e-07	1.86216	Canga	RM	41725.7	Alcohol dehydrogenase 1 OS=Oryza sativa subsp. japonica OX=39947 GN=ADH1 PE=2 SV=2	265416	325357	249680	289062	251737	268334	290850	305294	592063	641123	432311	492940	466346	433436	520226	603463
P54776	15	4	1.39637e-07	3.67843	Canga	RM	47733.3	26S proteasome regulatory subunit 6A homolog OS=Solanum lycopersicum OX=4081 GN=TBP1 PE=2 SV=1	2.08531e+07	1.80552e+07	9.13506e+06	1.04514e+07	1.65144e+07	1.7544e+07	1.26981e+07	1.36505e+07	3.6044e+07	4.29552e+07	7.07775e+07	7.83445e+07	4.72975e+07	5.25767e+07	5.18288e+07	5.75476e+07
P28002	5	3	1.54156e-07	3.74802	Canga	RM	40345.5	Caffeic acid 3-O-methyltransferase OS=Medicago sativa OX=3879 PE=1 SV=1	2.04127e+07	1.75457e+07	8.74733e+06	1.00154e+07	1.60355e+07	1.7051e+07	1.22848e+07	1.32406e+07	3.52717e+07	4.20323e+07	7.02877e+07	7.77627e+07	4.67157e+07	5.19461e+07	5.13301e+07	5.69241e+07
P08894	7	0	1.54885e-07	3.64209	Canga	RM	42981.5	Chalcone synthase A OS=Petunia hybrida OX=4102 GN=CHSA PE=2 SV=1	2.08923e+07	1.80741e+07	8.99294e+06	1.02933e+07	1.64577e+07	1.74961e+07	1.35937e+07	1.46883e+07	3.62965e+07	4.29772e+07	7.08674e+07	7.84401e+07	4.78684e+07	5.27263e+07	5.19806e+07	5.76732e+07
Q9LMR4	2	0	1.56729e-07	3.75252	Canga	RM	48039.1	Putative F-box/kelch-repeat protein At1g15680 OS=Arabidopsis thaliana OX=3702 GN=At1g15680 PE=4 SV=1	2.04567e+07	1.75937e+07	8.71804e+06	9.98427e+06	1.60741e+07	1.70927e+07	1.22818e+07	1.3254e+07	3.54123e+07	4.2202e+07	7.03733e+07	7.78798e+07	4.68783e+07	5.20697e+07	5.14054e+07	5.70278e+07
P93162	2	0	1.57436e-07	3.7501	Canga	RM	46099.5	Magnesium-chelatase subunit ChlI_ chloroplastic OS=Glycine max OX=3847 GN=CHLI PE=2 SV=1	2.04612e+07	1.75993e+07	8.71798e+06	9.98369e+06	1.60731e+07	1.70957e+07	1.2317e+07	1.32785e+07	3.54055e+07	4.21917e+07	7.03628e+07	7.78582e+07	4.68531e+07	5.20745e+07	5.14351e+07	5.70551e+07
P46465	9	0	1.5907e-07	3.71674	Canga	RM	48025.7	26S proteasome regulatory subunit 6A homolog OS=Oryza sativa subsp. japonica OX=39947 GN=TBP1 PE=2 SV=2	2.06663e+07	1.78389e+07	8.88025e+06	1.01565e+07	1.62039e+07	1.72302e+07	1.24463e+07	1.34091e+07	3.55289e+07	4.23474e+07	7.05363e+07	7.80765e+07	4.6952e+07	5.21722e+07	5.15176e+07	5.71008e+07
Q96529	1	0	1.61825e-07	3.76191	Canga	RM	53420.6	Adenylosuccinate synthetase_ chloroplastic OS=Arabidopsis thaliana OX=3702 GN=PURA PE=1 SV=1	2.03768e+07	1.75063e+07	8.64771e+06	9.90776e+06	1.59953e+07	1.70101e+07	1.22146e+07	1.31773e+07	3.52444e+07	4.20069e+07	7.02484e+07	7.77347e+07	4.6686e+07	5.19068e+07	5.12885e+07	5.68865e+07
P52903	3	0	1.6188e-07	3.76075	Canga	RM	43627.7	Pyruvate dehydrogenase E1 component subunit alpha_ mitochondrial OS=Solanum tuberosum OX=4113 PE=1 SV=1	2.03785e+07	1.75097e+07	8.6528e+06	9.91235e+06	1.60033e+07	1.70146e+07	1.22239e+07	1.31862e+07	3.52448e+07	4.20081e+07	7.02634e+07	7.77421e+07	4.6688e+07	5.19112e+07	5.12939e+07	5.68882e+07
Q84XV2	4	2	1.6751e-07	2.20134	Canga	RM	43613.3	Transcription factor GTE1 OS=Arabidopsis thaliana OX=3702 GN=GTE1 PE=1 SV=1	605242	622078	334520	363039	482540	472321	481460	500145	1.10921e+06	1.04381e+06	901689	924709	1.07133e+06	1.19578e+06	1.12542e+06	1.12819e+06
O04019	15	0	1.68947e-07	3.5842	Canga	RM	47265.8	26S proteasome regulatory subunit 6A homolog B OS=Arabidopsis thaliana OX=3702 GN=RPT5B PE=1 SV=3	2.17129e+07	1.9113e+07	9.60994e+06	1.08354e+07	1.69047e+07	1.79453e+07	1.31145e+07	1.40176e+07	3.64674e+07	4.33828e+07	7.14616e+07	7.90999e+07	4.79247e+07	5.3075e+07	5.23411e+07	5.80116e+07
Q9SEI2;O23894	18	2	1.77299e-07	3.61034	Canga	RM	47765.3	26S proteasome regulatory subunit 6A homolog A OS=Arabidopsis thaliana OX=3702 GN=RPT5A PE=1 SV=1	2.1605e+07	1.89086e+07	9.47092e+06	1.06797e+07	1.68234e+07	1.78354e+07	1.29021e+07	1.38446e+07	3.62728e+07	4.31707e+07	7.13953e+07	7.90121e+07	4.77453e+07	5.2936e+07	5.22852e+07	5.78963e+07
O24361;O23717	10	4	1.77505e-07	3.67698	Canga	RM	29733.8	Proteasome subunit beta type-5 OS=Spinacia oleracea OX=3562 PE=2 SV=1	2.10879e+07	1.83666e+07	9.04372e+06	1.03406e+07	1.65529e+07	1.75926e+07	1.25857e+07	1.36194e+07	3.59762e+07	4.27068e+07	7.0956e+07	7.8515e+07	4.7476e+07	5.25832e+07	5.23229e+07	5.77208e+07
Q38931	10	4	1.80556e-07	1.61584	Canga	RM	61738.1	Peptidyl-prolyl cis-trans isomerase FKBP62 OS=Arabidopsis thaliana OX=3702 GN=FKBP62 PE=1 SV=2	773142	755204	753601	774099	667561	641181	724199	644240	1.14821e+06	1.10989e+06	1.11786e+06	991425	1.47243e+06	1.20362e+06	1.17e+06	1.05055e+06
Q9AU09;Q9AU11;B0LDU6;Q9AU10;P51075;Q9ZRR8;P24825;Q9ZRS4;P16107;P48385;Q9SB26;Q9ZS40;Q9ZS41;P30078;P48389;Q9LKP7;O22586;O80400;P51089;Q96562;Q9XJ58	12	2	1.85005e-07	3.55317	Canga	RM	43221.7	Polyketide synthase 3 OS=Rubus idaeus OX=32247 GN=PKS3 PE=1 SV=1	2.20794e+07	1.8877e+07	9.67452e+06	1.10868e+07	1.78281e+07	1.85584e+07	1.4485e+07	1.55048e+07	3.7391e+07	4.39754e+07	7.39487e+07	8.15556e+07	4.96968e+07	5.47647e+07	5.45836e+07	5.92249e+07
P35480	12	0	1.92809e-07	1.86158	Canga	RM	62868.4	Chaperonin CPN60_ mitochondrial OS=Brassica napus OX=3708 PE=2 SV=1	1.40284e+06	1.4951e+06	1.24253e+06	1.40761e+06	1.36261e+06	1.44766e+06	1.19908e+06	1.23384e+06	2.66944e+06	2.81774e+06	1.89434e+06	2.00892e+06	2.58094e+06	3.06564e+06	2.4224e+06	2.62936e+06
O04883	23	11	1.93109e-07	1.75624	Canga	RM	92186	Phospholipase D alpha 1 OS=Pimpinella brachycarpa OX=45043 GN=PLD1 PE=2 SV=1	949841	982215	763404	831596	906344	901521	939184	970700	1.60558e+06	1.71995e+06	1.31103e+06	1.32882e+06	1.92354e+06	1.85777e+06	1.48296e+06	1.49396e+06
Q94BR4	2	1	1.98123e-07	19.568	RM	Canga	57265.3	Pre-mRNA-processing factor 19 homolog 1 OS=Arabidopsis thaliana OX=3702 GN=PRP19A PE=1 SV=1	4.27167e+07	2.85365e+07	8.60842e+06	9.07714e+06	7.09843e+06	6.10971e+06	8.39625e+06	8.72327e+06	1.23598e+06	1.39252e+06	396294	402110	658114	765822	694110	550019
Q39255;Q651E8;Q9FHW7;Q9M1X5	5	4	2.04641e-07	18.7049	RM	Canga	18028.2	SKP1-like protein 1A OS=Arabidopsis thaliana OX=3702 GN=SKP1A PE=1 SV=1	4.27569e+07	2.8583e+07	8.64483e+06	9.11666e+06	7.16696e+06	6.18393e+06	8.44985e+06	8.78259e+06	1.28706e+06	1.4467e+06	438393	447323	720168	840694	637667	580588
Q8VYB2	2	0	2.11118e-07	19.3501	RM	Canga	52842.4	Uridine kinase-like protein 3 OS=Arabidopsis thaliana OX=3702 GN=UKL3 PE=2 SV=1	4.27231e+07	2.85416e+07	8.61364e+06	9.08222e+06	7.10461e+06	6.11642e+06	8.4015e+06	8.72754e+06	1.27124e+06	1.41289e+06	402389	411819	687975	797836	625724	556030
Q9SAJ6	13	3	2.22859e-07	1.95841	Canga	RM	45001.9	Glyceraldehyde-3-phosphate dehydrogenase GAPCP1_ chloroplastic OS=Arabidopsis thaliana OX=3702 GN=GAPCP1 PE=1 SV=1	2.3464e+06	2.51176e+06	1.70266e+06	1.6759e+06	1.98796e+06	2.03639e+06	1.49128e+06	1.62742e+06	3.0768e+06	3.79391e+06	3.70124e+06	3.81867e+06	3.78851e+06	3.87449e+06	3.73368e+06	4.33251e+06
P36477	7	1	2.307e-07	2.22513	Canga	RM	49336.7	Ribulose bisphosphate carboxylase large chain (Fragment) OS=Botrypus strictus OX=13832 GN=rbcL PE=3 SV=1	392956	365612	246352	282483	300691	315220	251492	264384	526322	663744	813371	867323	586326	637088	573160	715673
P49243	2	1	2.33363e-07	5.85475	RM	Canga	43531	3-oxoacyl-[acyl-carrier-protein] synthase III_ chloroplastic OS=Arabidopsis thaliana OX=3702 GN=At1g62640 PE=2 SV=2	39253.2	39678.4	39510	36463	32386.9	30041.7	21586.7	22685.4	10042.7	8712.97	6106.03	4626.7	5380.39	4516.13	2128.2	3169.37
Q9FGK5	6	1	2.34015e-07	2.29364	Canga	RM	24558.7	Ras-related protein RABA5a OS=Arabidopsis thaliana OX=3702 GN=RABA5A PE=1 SV=1	574953	475581	424536	477442	540108	495373	622596	629501	1.17309e+06	967385	960048	997442	1.69924e+06	1.48202e+06	1.25791e+06	1.18808e+06
P48417	5	2	2.6701e-07	2.46708	Canga	RM	59897.8	Allene oxide synthase_ chloroplastic OS=Linum usitatissimum OX=4006 GN=CYP74A PE=1 SV=1	388443	375008	366040	360437	338580	337595	364698	350796	767820	639720	707376	632656	1.1307e+06	909820	1.17406e+06	1.14697e+06
O04130	3	1	3.10285e-07	1.61964	Canga	RM	66796.3	D-3-phosphoglycerate dehydrogenase 2_ chloroplastic OS=Arabidopsis thaliana OX=3702 GN=PGDH2 PE=1 SV=2	90461.2	102880	90097	91307.3	90579.5	98313.5	95856.9	120561	127842	174854	153578	164299	170351	156273	175755	140464
O64459	6	1	3.3298e-07	2.39501	Canga	RM	52016.6	UTP--glucose-1-phosphate uridylyltransferase OS=Pyrus pyrifolia OX=3767 PE=2 SV=1	634315	668843	531148	567763	449760	467237	490290	525714	1.13058e+06	1.37193e+06	1.63658e+06	1.79182e+06	1.20453e+06	1.28998e+06	874371	1.08276e+06
Q6IEK5	1	1	3.33499e-07	2.43239	Canga	RM	35423.6	WRKY transcription factor WRKY76 OS=Oryza sativa subsp. indica OX=39946 GN=WRKY76 PE=2 SV=1	49430.7	58737.5	35025.3	46615.4	61262.7	69905	69400.9	78764.4	132030	156507	114860	130881	156532	151423	148534	150368
Q8GXW6	3	0	3.6888e-07	2.04314	Canga	RM	55992.1	F-box/LRR-repeat protein At3g58930 OS=Arabidopsis thaliana OX=3702 GN=At3g58930 PE=2 SV=1	553248	473738	384841	344454	353843	352188	363405	330552	717383	906963	904431	830682	706067	979431	681926	721831
P28258;Q31680	15	0	3.90045e-07	1.76518	Canga	RM	53171.9	Ribulose bisphosphate carboxylase large chain OS=Angiopteris lygodiifolia OX=3267 GN=rbcL PE=3 SV=1	553374	589235	412690	469190	474270	490521	426623	450452	818919	1.01689e+06	811047	955242	739887	717139	786417	979263
Q9ZVI3	4	2	4.35752e-07	2.42562	Canga	RM	31892.1	KH domain-containing protein At2g38610 OS=Arabidopsis thaliana OX=3702 GN=At2g38610 PE=1 SV=1	295739	210459	199991	212090	248565	210818	246019	251027	568763	801479	533580	537753	572789	708735	466011	358221
A9LLI7	2	1	4.47121e-07	2.96457	Canga	RM	98288.7	Protein RRP6-like 2 OS=Arabidopsis thaliana OX=3702 GN=RRP6L2 PE=2 SV=1	114598	125368	85425.1	86912.3	150228	152973	93804.3	89678	203959	275682	443031	428052	313781	362197	292988	345418
Q07281	12	0	4.79845e-07	1.52953	Canga	RM	52345.4	Ribulose bisphosphate carboxylase large chain (Fragment) OS=Akania bidwillii OX=19375 GN=rbcL PE=3 SV=1	1.00109e+06	1.13345e+06	818706	892548	842720	893391	806209	857302	1.45286e+06	1.52174e+06	1.27699e+06	1.41122e+06	1.26086e+06	1.27115e+06	1.37505e+06	1.51224e+06
Q945U1	5	1	5.01314e-07	2.63899	RM	Canga	17363.5	40S ribosomal protein S15 OS=Elaeis oleifera OX=80265 GN=RPS15 PE=2 SV=1	121291	134798	167339	164931	136491	132858	125433	126600	44648.9	55200.4	42087.9	65362.9	72956.6	70323.9	35325.2	34612.1
P28385	18	0	5.59061e-07	2.00788	Canga	RM	52016.8	Ribulose bisphosphate carboxylase large chain (Fragment) OS=Bursera inaguensis OX=4016 GN=rbcL PE=3 SV=1	2.16982e+06	2.2339e+06	1.6194e+06	1.76064e+06	1.89362e+06	1.97721e+06	1.96704e+06	2.01875e+06	4.63724e+06	4.57956e+06	2.77779e+06	3.15529e+06	3.5225e+06	4.86986e+06	4.01116e+06	3.85061e+06
P43333	5	4	5.69179e-07	1.65515	Canga	RM	28041.4	U2 small nuclear ribonucleoprotein A' OS=Arabidopsis thaliana OX=3702 GN=At1g09760 PE=2 SV=2	283382	338497	227125	259050	251977	266522	244136	295691	533474	441777	390118	441787	506206	390977	447486	433866
Q70XZ5	11	0	5.92772e-07	1.71986	Canga	RM	53101.1	Ribulose bisphosphate carboxylase large chain OS=Amborella trichopoda OX=13333 GN=rbcL PE=3 SV=1	875054	862381	673989	711513	656585	680753	538332	600664	1.09161e+06	1.37529e+06	1.16476e+06	1.31035e+06	1.14943e+06	1.17539e+06	1.1555e+06	1.20763e+06
O65026	23	2	6.16799e-07	1.3711	Canga	RM	92732	Sucrose synthase OS=Medicago sativa OX=3879 PE=2 SV=1	2.39757e+06	2.23197e+06	2.24268e+06	2.44179e+06	1.97e+06	1.94754e+06	2.09436e+06	2.16207e+06	2.78256e+06	2.81083e+06	2.79118e+06	2.92206e+06	3.14888e+06	3.11236e+06	3.26209e+06	3.14787e+06
Q5SCV8	10	2	6.71232e-07	1.74018	Canga	RM	52962.6	ATP synthase subunit beta_ chloroplastic OS=Huperzia lucidula OX=37429 GN=atpB PE=3 SV=1	536604	598789	465031	425403	488514	518796	556205	557655	859306	877142	893305	948447	1.12535e+06	916960	931032	664983
P54774	42	11	6.9127e-07	1.72877	Canga	RM	90568.4	Cell division cycle protein 48 homolog OS=Glycine max OX=3847 GN=CDC48 PE=2 SV=1	3.98091e+06	4.19595e+06	2.61966e+06	2.86627e+06	2.99982e+06	3.19447e+06	2.80791e+06	2.90153e+06	5.15755e+06	5.03476e+06	5.10162e+06	5.31577e+06	5.90707e+06	5.74013e+06	6.10941e+06	5.83226e+06
Q38935	4	1	6.9432e-07	1.74163	Canga	RM	16468.9	Peptidyl-prolyl cis-trans isomerase FKBP15-1 OS=Arabidopsis thaliana OX=3702 GN=FKBP15-1 PE=2 SV=2	994265	1.07294e+06	781863	862742	935713	1.0001e+06	868542	924041	1.67937e+06	1.83325e+06	1.48293e+06	1.55224e+06	1.78565e+06	1.98874e+06	1.27682e+06	1.35912e+06
O03074	5	0	7.21721e-07	1.98933	Canga	RM	42416.2	ATP synthase subunit beta_ chloroplastic (Fragment) OS=Microlepia platyphylla OX=37213 GN=atpB PE=3 SV=2	312804	380736	280242	221668	292380	312638	289762	290099	509611	596911	607026	606178	746856	560699	683636	424339
Q06197	11	1	7.379e-07	1.68773	Canga	RM	46392	Isocitrate dehydrogenase [NADP] OS=Glycine max OX=3847 GN=IDH1 PE=1 SV=2	1.57849e+06	1.72216e+06	1.19404e+06	1.33124e+06	1.22355e+06	1.32637e+06	1.29827e+06	1.4749e+06	2.69498e+06	2.28705e+06	1.98035e+06	1.99127e+06	2.71996e+06	2.50373e+06	2.26287e+06	2.37634e+06
P28516	11	2	7.83129e-07	5.60716	Canga	RM	66397.4	Pyruvate decarboxylase 1 OS=Zea mays OX=4577 GN=PDC1 PE=2 SV=1	763742	779186	551203	474181	758917	754847	662943	535902	1.73199e+06	1.53421e+06	3.46174e+06	2.66177e+06	4.15786e+06	4.32267e+06	6.56758e+06	5.17314e+06
P06284	7	0	7.98512e-07	1.81585	Canga	RM	53237.2	ATP synthase subunit beta_ chloroplastic OS=Marchantia polymorpha OX=3197 GN=atpB PE=3 SV=1	838437	883741	639065	532371	674421	688489	655481	606253	1.11824e+06	1.34139e+06	1.21147e+06	1.16893e+06	1.46897e+06	1.22338e+06	1.43685e+06	1.05113e+06
Q8W593	4	1	8.03457e-07	2.12355	Canga	RM	39452.3	Probable lactoylglutathione lyase_ chloroplastic OS=Arabidopsis thaliana OX=3702 GN=At1g67280 PE=1 SV=1	196253	208655	133104	142453	143424	165099	178946	177058	443597	372988	290790	332477	377623	458761	314034	265890
P30694	16	2	8.37606e-07	1.84992	Canga	RM	111091	C4 phosphoenolpyruvate carboxylase OS=Flaveria trinervia OX=4227 GN=PPCA PE=1 SV=2	807912	711551	808127	812394	697458	672523	787279	733916	1.50962e+06	1.62052e+06	1.12304e+06	1.04825e+06	1.1845e+06	1.79565e+06	1.5012e+06	1.3744e+06
Q0ITW7;Q4R1E8	6	0	8.58537e-07	1.61302	Canga	RM	42005.2	Alcohol dehydrogenase 2 OS=Oryza sativa subsp. japonica OX=39947 GN=ADH2 PE=2 SV=2	864022	924214	749516	823332	871089	893165	859699	960171	1.50151e+06	1.21852e+06	1.16934e+06	1.18027e+06	1.74923e+06	1.44765e+06	1.4599e+06	1.47632e+06
P28379	16	0	8.96131e-07	2.18995	Canga	RM	52158	Ribulose bisphosphate carboxylase large chain (Fragment) OS=Aphelandra sinclairiana OX=4187 GN=rbcL PE=3 SV=1	2.00551e+06	2.10772e+06	1.40263e+06	1.5274e+06	1.55342e+06	1.6153e+06	1.57624e+06	1.60272e+06	4.31402e+06	4.68266e+06	2.54573e+06	2.92058e+06	3.04511e+06	4.53007e+06	3.70236e+06	3.58494e+06
P42027;Q42577;Q43844	3	3	9.30451e-07	4.4206	RM	Canga	24181	NADH dehydrogenase [ubiquinone] iron-sulfur protein 7_ mitochondrial OS=Brassica oleracea OX=3712 PE=1 SV=1	36804	23369.2	39838	41605.8	36043.7	38181.5	63792.3	66448.5	8327.67	11127.9	14246.3	14537.6	5075.36	11511.7	7353.9	6108.34
P52588	2	0	9.33826e-07	2.08009	RM	Canga	57325	Protein disulfide-isomerase OS=Zea mays OX=4577 GN=PDI PE=2 SV=1	48928.2	31458.2	30458.8	31607	33466	34889.5	31964.2	32414.1	18239.4	12170	17523.4	19740.2	12859.5	21106.1	14093.6	16562.9
O04916	16	5	9.44005e-07	1.46639	Canga	RM	67560.6	Aconitate hydratase_ cytoplasmic (Fragment) OS=Solanum tuberosum OX=4113 PE=2 SV=1	560459	598274	626929	602321	584986	602710	629539	602243	924366	1.08517e+06	825589	853311	702411	884122	843477	931186
A4QJC3;A4QKT9;A4QJK7;A4QKK0;A4QL27;A4QLB4;A4QLK2;A4QK26;A4QKB3;O03042;A4QJU1;P48686	16	0	9.48848e-07	2.16828	Canga	RM	53861.9	Ribulose bisphosphate carboxylase large chain OS=Aethionema cordifolium OX=434059 GN=rbcL PE=3 SV=1	2.02387e+06	2.1705e+06	1.59299e+06	1.74819e+06	1.78768e+06	1.87932e+06	1.72651e+06	1.74795e+06	4.75993e+06	5.1437e+06	2.80276e+06	3.19445e+06	3.09436e+06	5.15805e+06	3.94954e+06	3.72111e+06
Q43189	10	2	9.72507e-07	1.74139	Canga	RM	97145.2	Probable linoleate 9S-lipoxygenase 3 OS=Solanum tuberosum OX=4113 GN=LOX1.3 PE=2 SV=1	1.52461e+06	1.6825e+06	1.19756e+06	1.32292e+06	1.2972e+06	1.3746e+06	1.22667e+06	1.42626e+06	2.79777e+06	2.27905e+06	1.95618e+06	1.93793e+06	2.97605e+06	2.43613e+06	2.4095e+06	2.45377e+06
O23095;Q8LCW9;Q8LEQ0	1	0	9.7694e-07	2.72705	Canga	RM	11363.8	60S acidic ribosomal protein P1-2 OS=Arabidopsis thaliana OX=3702 GN=RPP1B PE=1 SV=2	342985	179980	130164	118166	185360	158632	144417	134123	446682	440672	538223	514632	512595	529484	359378	459369
Q9S9P6	1	0	9.96404e-07	8.24537	RM	Canga	50380.1	Flavonol-3-O-rhamnosyltransferase OS=Arabidopsis thaliana OX=3702 GN=UGT78D1 PE=1 SV=1	37363.3	37634.5	35648.7	34244.8	24202.2	20421.3	17651.8	20215.4	7255.86	8712.97	2738.25	1721.98	1551.99	2561.96	1099.72	1934.22
Q7YJS8	2	1	1.02617e-06	1.81131	Canga	RM	45658.8	NAD(P)H-quinone oxidoreductase subunit H_ chloroplastic OS=Calycanthus floridus var. glaucus OX=212734 GN=ndhH PE=3 SV=1	80790.7	93567.9	77151.5	89532.2	91999.2	94025.2	76831.7	102474	148951	109470	163079	179667	188871	145094	169657	174673
P48352;P48351	11	2	1.04311e-06	1.51439	Canga	RM	57535.9	Catalase isozyme 3 OS=Cucurbita pepo OX=3663 GN=CAT3 PE=2 SV=1	1.69309e+06	1.7495e+06	1.37575e+06	1.5116e+06	1.79928e+06	1.7195e+06	1.37566e+06	1.47215e+06	2.22784e+06	2.54384e+06	2.10785e+06	2.20251e+06	2.27593e+06	2.61954e+06	2.57277e+06	2.67728e+06
Q5E924	19	7	1.04652e-06	1.94113	Canga	RM	45017.1	Glyceraldehyde-3-phosphate dehydrogenase GAPCP2_ chloroplastic OS=Arabidopsis thaliana OX=3702 GN=GAPCP2 PE=2 SV=1	4.22671e+06	4.54546e+06	2.78841e+06	3.15444e+06	3.42624e+06	3.58256e+06	3.12496e+06	3.33977e+06	5.72902e+06	5.9919e+06	6.08143e+06	6.27506e+06	8.51267e+06	8.84834e+06	6.66457e+06	6.6146e+06
Q6Z058	13	3	1.04973e-06	1.64673	Canga	RM	73674.9	Heat shock 70 kDa protein BIP5 OS=Oryza sativa subsp. japonica OX=39947 GN=BIP5 PE=1 SV=1	1.52209e+06	1.1846e+06	1.54114e+06	1.39596e+06	1.46406e+06	1.2681e+06	1.63469e+06	1.45731e+06	2.18619e+06	2.3397e+06	2.17505e+06	1.94827e+06	2.80576e+06	2.88261e+06	2.38503e+06	2.16199e+06
Q9FJ32	2	1	1.07135e-06	2.71484	Canga	RM	79768.2	Geranylgeranyl transferase type-2 subunit alpha 2 OS=Arabidopsis thaliana OX=3702 GN=RGTA2 PE=3 SV=1	235953	257874	157940	158896	186017	178204	180581	197207	352904	374922	663240	748043	483990	384521	610508	597123
Q09MH0	17	0	1.07726e-06	2.23072	Canga	RM	53032.1	Ribulose bisphosphate carboxylase large chain OS=Citrus sinensis OX=2711 GN=rbcL PE=3 SV=1	1.69889e+06	1.84326e+06	1.2525e+06	1.38936e+06	1.41227e+06	1.48199e+06	1.47865e+06	1.49146e+06	4.15262e+06	4.07394e+06	2.17619e+06	2.54993e+06	2.84087e+06	4.12943e+06	3.55109e+06	3.40247e+06
Q9M7T0	1	0	1.15518e-06	2.68975	Canga	RM	21559.5	Peroxiredoxin-2F_ mitochondrial OS=Arabidopsis thaliana OX=3702 GN=PRXIIF PE=1 SV=2	69263.2	58866.6	56404.2	46583	45189.8	51796.4	93869.2	47958.2	110387	212260	149775	111638	143048	199516	157323	180049
P55242	2	0	1.17159e-06	2.23003	Canga	RM	58027.2	Glucose-1-phosphate adenylyltransferase large subunit 2_ chloroplastic/amyloplastic OS=Solanum tuberosum OX=4113 GN=AGPS2 PE=2 SV=1	128732	141209	95735	96301.4	114593	120828	140412	148173	339514	247379	194613	209113	273874	367539	295165	271576
P26961	12	0	1.199e-06	1.56825	Canga	RM	53136.2	Ribulose bisphosphate carboxylase large chain OS=Picea sitchensis OX=3332 GN=rbcL PE=3 SV=1	1.2539e+06	1.3513e+06	952351	1.04263e+06	1.00471e+06	1.07208e+06	875081	948634	1.68504e+06	1.86749e+06	1.5513e+06	1.73212e+06	1.68037e+06	1.62574e+06	1.52116e+06	1.66801e+06
B0YPN7	6	1	1.27447e-06	1.94163	Canga	RM	52906.5	ATP synthase subunit beta_ plastid OS=Aneura mirabilis OX=280810 GN=atpB PE=3 SV=1	325772	393731	284671	227567	300319	322918	301527	315844	515492	606176	616342	614283	757613	573621	688736	428126
P33624	13	0	1.38432e-06	9.59144	RM	Canga	40689.9	Tubulin alpha-2 chain (Fragment) OS=Anemia phyllitidis OX=12940 GN=TUBA2 PE=2 SV=1	4.34307e+07	2.94121e+07	9.3989e+06	9.95435e+06	7.80254e+06	6.87704e+06	9.1364e+06	9.50986e+06	2.13027e+06	2.51498e+06	1.09484e+06	1.1739e+06	1.60173e+06	1.70614e+06	1.46052e+06	1.40448e+06
Q9LD07	1	1	1.39347e-06	4.05576	Canga	RM	34959.8	Expansin-B7 OS=Oryza sativa subsp. japonica OX=39947 GN=EXPB7 PE=2 SV=1	706357	663031	249244	222027	466219	529604	276698	308785	1.11211e+06	1.36099e+06	1.52414e+06	1.53099e+06	2.18453e+06	2.19329e+06	1.91245e+06	2.06017e+06
P24680	13	0	1.39537e-06	1.54873	Canga	RM	53236.2	Ribulose bisphosphate carboxylase large chain OS=Afrocarpus gracilior OX=56897 GN=rbcL PE=3 SV=1	1.29175e+06	1.37212e+06	973894	1.07136e+06	1.02841e+06	1.0883e+06	901602	971080	1.70615e+06	1.876e+06	1.57824e+06	1.75694e+06	1.70474e+06	1.64023e+06	1.53304e+06	1.67634e+06
Q9LUD6	3	3	1.43944e-06	2.4391	Canga	RM	47281.7	Pentatricopeptide repeat-containing protein At3g14580_ mitochondrial OS=Arabidopsis thaliana OX=3702 GN=At3g14580 PE=2 SV=1	95453.4	103484	74240	73969.6	74896.6	81951	82960	89734.2	196391	239348	177076	170195	307797	268632	144051	147025
P28425	13	1	1.50303e-06	1.42007	Canga	RM	52418.4	Ribulose bisphosphate carboxylase large chain (Fragment) OS=Hydrophyllum virginianum OX=4134 GN=rbcL PE=3 SV=1	1.45786e+06	1.58292e+06	1.35067e+06	1.53353e+06	1.34647e+06	1.37581e+06	1.21638e+06	1.29033e+06	2.04621e+06	2.37074e+06	1.73554e+06	1.96564e+06	1.89508e+06	1.92988e+06	1.90032e+06	1.99602e+06
P49086	3	1	1.51667e-06	1.69442	Canga	RM	64686.1	15-cis-phytoene desaturase_ chloroplastic/chromoplastic OS=Zea mays OX=4577 GN=PDS1 PE=2 SV=1	174995	184934	186087	181809	182606	200181	167125	190218	315064	377393	211167	280162	348183	300485	322080	332798
A0A061FKM4	2	1	1.56807e-06	2.32103	Canga	RM	41099.2	Probable 7-methylxanthine methyltransferase 5 OS=Theobroma cacao OX=3641 GN=TCM_042587 PE=3 SV=1	238217	165723	185848	200968	155035	142646	250793	233334	380607	416931	345223	355268	518166	467788	551789	614191
P13603	13	3	1.59468e-06	1.59429	Canga	RM	41913.8	Alcohol dehydrogenase 1 OS=Trifolium repens OX=3899 GN=ADH1 PE=2 SV=1	1.84067e+06	2.14013e+06	1.52719e+06	1.6366e+06	1.6637e+06	1.71431e+06	1.77971e+06	1.93339e+06	2.85878e+06	2.77303e+06	2.33354e+06	2.37861e+06	3.17189e+06	3.39564e+06	2.93919e+06	2.84521e+06
Q70EW5	21	2	1.67131e-06	1.83593	Canga	RM	92354	Phospholipase D alpha 1 OS=Cynara cardunculus OX=4265 GN=PLD1 PE=1 SV=2	2.18208e+06	1.91576e+06	1.31888e+06	1.466e+06	1.72987e+06	1.66076e+06	2.02763e+06	2.01816e+06	2.91355e+06	2.7162e+06	3.13936e+06	3.1205e+06	4.27154e+06	3.46983e+06	3.32571e+06	3.33222e+06
Q3ZJ74	15	2	1.67515e-06	1.49862	Canga	RM	53055.9	Ribulose bisphosphate carboxylase large chain OS=Tupiella akineta OX=160070 GN=rbcL PE=3 SV=2	3.65333e+06	3.39719e+06	2.48278e+06	2.78844e+06	3.07694e+06	3.01974e+06	2.75424e+06	2.81014e+06	4.19071e+06	4.00427e+06	4.36862e+06	4.59686e+06	5.05514e+06	4.91399e+06	4.54095e+06	4.2706e+06
Q43056	1	0	1.67728e-06	3.02529	RM	Canga	23861.4	Chalcone--flavanone isomerase OS=Pueraria montana var. lobata OX=3893 GN=CHI PE=1 SV=1	98575.4	80054.5	90347.1	93337.6	85115	88086.6	97671.9	91301.9	40047.9	27306.5	41994.1	44608.4	15853.8	15355.9	30117.1	24194.1
Q9LT81	1	0	1.78759e-06	2.16899	Canga	RM	43748.8	Zinc finger CCCH domain-containing protein 39 OS=Arabidopsis thaliana OX=3702 GN=At3g19360 PE=2 SV=1	162039	115663	144241	138438	144609	114819	184506	147793	361472	380355	241567	230001	310184	410716	322842	241775
O98668	15	1	1.80985e-06	2.38242	Canga	RM	51674.6	Ribulose bisphosphate carboxylase large chain (Fragment) OS=Pandorea jasminoides OX=83953 GN=rbcL PE=3 SV=1	1.31799e+06	1.34529e+06	1.063e+06	1.16754e+06	1.1891e+06	1.20853e+06	1.20185e+06	1.16249e+06	3.69387e+06	3.82833e+06	2.16276e+06	2.45399e+06	1.6957e+06	3.73274e+06	2.8745e+06	2.56226e+06
Q9LSH2	2	1	1.87332e-06	1.58095	Canga	RM	56226.3	Glutamate decarboxylase 5 OS=Arabidopsis thaliana OX=3702 GN=GAD5 PE=2 SV=1	177171	204791	182837	208058	211234	215238	198631	226971	398838	241881	298266	338627	314976	307085	330812	338445
P92947	2	2	1.88003e-06	2.04273	Canga	RM	53587	Monodehydroascorbate reductase_ chloroplastic/mitochondrial OS=Arabidopsis thaliana OX=3702 GN=MDAR5 PE=1 SV=3	129055	122996	88274.5	99017.9	125968	132099	128331	130917	274725	342115	201460	205973	182174	260735	220227	266784
Q9FMP8	2	1	1.92228e-06	1.72927	Canga	RM	91865	Rho GTPase-activating protein 6 OS=Arabidopsis thaliana OX=3702 GN=ROPGAP6 PE=2 SV=1	787382	799607	634644	699021	790498	830948	719547	746375	1.24201e+06	1.43669e+06	1.24475e+06	1.31637e+06	1.42931e+06	1.68823e+06	982237	1.0499e+06
Q8GTE3	9	3	1.94528e-06	2.13204	Canga	RM	29855.5	40S ribosomal protein S3a OS=Cicer arietinum OX=3827 PE=2 SV=1	1.86937e+06	1.48738e+06	1.12299e+06	1.23573e+06	2.24721e+06	1.94662e+06	2.13473e+06	2.11917e+06	3.21777e+06	3.72948e+06	3.82052e+06	3.94459e+06	4.07962e+06	4.37695e+06	3.32176e+06	3.70577e+06
Q31794	9	1	1.94561e-06	1.67141	Canga	RM	53218.1	ATP synthase subunit beta_ chloroplastic OS=Anthoceros angustus OX=48387 GN=atpB PE=2 SV=2	543790	618162	450694	392850	479101	523391	479413	492046	792865	797224	867448	925074	945565	827897	873589	621619
P48706	16	0	1.94618e-06	1.51162	Canga	RM	53351.4	Ribulose bisphosphate carboxylase large chain OS=Lactuca sativa OX=4236 GN=rbcL PE=3 SV=2	1.58109e+06	1.71818e+06	1.23098e+06	1.32218e+06	1.30332e+06	1.35992e+06	1.16588e+06	1.25219e+06	2.02315e+06	2.42646e+06	1.9385e+06	2.16914e+06	1.99277e+06	2.05319e+06	1.88894e+06	2.03546e+06
P24674;Q05798	14	0	1.95875e-06	1.52521	Canga	RM	53048.1	Ribulose bisphosphate carboxylase large chain OS=Picea pungens OX=3331 GN=rbcL PE=3 SV=1	1.27464e+06	1.35791e+06	976782	1.06791e+06	1.0105e+06	1.06668e+06	885210	951238	1.6188e+06	1.80273e+06	1.55745e+06	1.73276e+06	1.65999e+06	1.60934e+06	1.49641e+06	1.62543e+06
Q2RBN7;Q2QYW2	27	8	1.99852e-06	1.49015	Canga	RM	194658	Clathrin heavy chain 1 OS=Oryza sativa subsp. japonica OX=39947 GN=Os11g0104900 PE=3 SV=1	970538	888287	1.05967e+06	1.18307e+06	1.09886e+06	1.08727e+06	935690	1.01227e+06	1.38534e+06	1.27049e+06	1.62189e+06	1.5766e+06	1.38976e+06	1.73492e+06	1.68745e+06	1.60588e+06
Q06RC1	12	0	2.10234e-06	1.54427	Canga	RM	53564.6	Ribulose bisphosphate carboxylase large chain OS=Jasminum nudiflorum OX=126431 GN=rbcL PE=3 SV=1	1.49217e+06	1.61277e+06	1.16981e+06	1.25986e+06	1.1956e+06	1.24563e+06	1.08559e+06	1.17595e+06	1.97701e+06	2.36108e+06	1.81111e+06	2.04151e+06	1.94487e+06	1.96742e+06	1.73734e+06	1.96891e+06
P04707	9	1	2.13703e-06	1.55594	Canga	RM	41795.9	Alcohol dehydrogenase 2 OS=Zea mays OX=4577 GN=ADH2 PE=2 SV=1	968335	1.03691e+06	834870	931242	953805	978791	947870	1.05014e+06	1.69398e+06	1.39021e+06	1.20784e+06	1.23747e+06	1.8122e+06	1.49509e+06	1.56911e+06	1.57787e+06
P30829;P61293;P30827	16	0	2.16953e-06	1.51622	Canga	RM	53084.2	Ribulose bisphosphate carboxylase large chain OS=Magnolia macrophylla OX=3410 GN=rbcL PE=3 SV=1	1.60766e+06	1.71651e+06	1.23718e+06	1.34058e+06	1.28198e+06	1.32865e+06	1.16802e+06	1.27318e+06	2.08011e+06	2.44179e+06	1.91754e+06	2.14846e+06	2.01587e+06	2.05263e+06	1.87371e+06	2.0782e+06
Q9FXA4;Q9LT79	1	0	2.26377e-06	2.86955	Canga	RM	46590.6	U-box domain-containing protein 26 OS=Arabidopsis thaliana OX=3702 GN=PUB26 PE=2 SV=1	50680.8	54318.5	41034	48344.6	48441	53149.7	64344.6	72400.9	163140	175249	82324.8	96347.9	190483	213801	152900	167447
Q69TI0	2	2	2.27878e-06	3.75524	Canga	RM	41970.1	Putative 12-oxophytodienoate reductase 5 OS=Oryza sativa subsp. japonica OX=39947 GN=OPR5 PE=2 SV=1	35543	26625.7	25303.9	26054.9	36057.9	22350.4	23262.6	20941.4	86878.3	38097.4	106814	104557	156634	95391	137738	85548.3
Q9FFF6	4	3	2.35919e-06	1.93832	Canga	RM	42348	Jasmonate-induced oxygenase 2 OS=Arabidopsis thaliana OX=3702 GN=JOX2 PE=1 SV=1	608856	699473	466834	482154	500863	526207	575687	645935	1.06169e+06	760335	1.13566e+06	1.16574e+06	1.06644e+06	887393	1.23781e+06	1.41903e+06
Q9XJ57	5	0	2.42666e-06	2.19885	Canga	RM	42934.4	Chalcone synthase 2 OS=Citrus sinensis OX=2711 GN=CHS2 PE=2 SV=1	432621	473924	374384	414000	620902	580835	487732	546798	967812	817479	1.36347e+06	1.37265e+06	1.36932e+06	1.0569e+06	838110	858365
P28433	14	0	2.45172e-06	1.54689	Canga	RM	52196.1	Ribulose bisphosphate carboxylase large chain (Fragment) OS=Nelsonia canescens OX=4193 GN=rbcL PE=3 SV=1	1.49206e+06	1.58314e+06	1.1438e+06	1.23544e+06	1.16752e+06	1.20929e+06	1.07473e+06	1.17111e+06	1.99541e+06	2.35538e+06	1.7554e+06	1.97291e+06	1.9283e+06	1.93678e+06	1.74991e+06	1.894e+06
Q1PER6	2	0	2.49933e-06	2.03991	Canga	RM	28177.2	L-ascorbate peroxidase 2_ cytosolic OS=Arabidopsis thaliana OX=3702 GN=APX2 PE=2 SV=3	133571	157640	116622	131593	125154	130001	120386	153417	370213	258168	218747	190120	234697	242448	342921	322094
Q9ZS34	2	2	2.5324e-06	4.25934	Canga	RM	51700.4	Geranylgeranyl diphosphate reductase_ chloroplastic OS=Nicotiana tabacum OX=4097 GN=CHLP PE=2 SV=1	86028.7	77961.7	42201.3	46840	44072.9	49577.4	37774.3	37537.6	256025	249702	98922.2	116459	295501	307924	222064	250822
P49084	2	2	2.57656e-06	5.08906	Canga	RM	45261.2	Guanine nucleotide-binding protein alpha-1 subunit OS=Glycine max OX=3847 GN=GPA1 PE=2 SV=1	6248.49	21582	3537.78	6587.13	3584.24	7265.14	5063.23	6723.57	51677.2	29984.2	24983.4	23665.8	35437.2	57093.1	39342.8	46170.4
Q8GSA7	3	2	2.57985e-06	2.40115	Canga	RM	116739	Calmodulin-binding transcription activator 3 OS=Arabidopsis thaliana OX=3702 GN=CAMTA3 PE=1 SV=1	287377	278074	143047	166765	146354	149993	159523	164352	346886	368525	388285	428125	505214	453391	531657	568807
P11094;P06381;Q0P3L5	3	1	2.62612e-06	2.00298	Canga	RM	13502.8	50S ribosomal protein L14_ chloroplastic OS=Chlamydomonas reinhardtii OX=3055 GN=rpl14 PE=3 SV=1	217338	170645	195662	228499	243555	245537	233156	255711	530472	446493	306104	329688	506976	550607	482160	433033
B9F676	5	2	2.67451e-06	2.32806	Canga	RM	103500	Probable glucan 1_3-alpha-glucosidase OS=Oryza sativa subsp. japonica OX=39947 GN=Os03g0216600 PE=3 SV=1	505651	468021	222218	222649	337280	335681	324153	326547	622709	864220	695372	718515	862974	910023	808014	902180
A7PRJ6	13	1	2.79405e-06	1.69933	Canga	RM	43387	S-adenosylmethionine synthase 4 OS=Vitis vinifera OX=29760 GN=METK4 PE=3 SV=1	997088	870370	895798	972456	841506	812189	869194	855384	1.31788e+06	1.35566e+06	1.25682e+06	1.14958e+06	1.7216e+06	1.76865e+06	1.85822e+06	1.66058e+06
Q9SH69	8	1	2.89611e-06	2.25117	Canga	RM	53719.8	6-phosphogluconate dehydrogenase_ decarboxylating 1_ chloroplastic OS=Arabidopsis thaliana OX=3702 GN=PGD1 PE=1 SV=1	441380	343795	315906	356036	372686	330584	527688	514587	797116	631779	796196	795851	1.34836e+06	1.08421e+06	892038	864190
O49118;O65818;O65821;Q43216;A2WKP3;A2WKP5;A2WKS3;A2XF66;A2YWI3;A3AGM4;P05621;P27807;P30755;P30756;P49120;P54348;Q43217;Q43261;Q6ZBP3;Q94JJ4;Q94JJ7;Q9LGI2;P16867;P50565;P54345;P54346;P54347;Q9SF55	6	1	2.92678e-06	2.67377	RM	Canga	16044.9	Histone H2B OS=Capsicum annuum OX=4072 GN=HIS2B PE=2 SV=3	219544	259517	308246	321506	393295	398575	263088	311774	155796	74901.7	85479.4	71023.5	119773	123113	144819	150956
Q8VXZ7	3	1	2.99803e-06	2.44881	Canga	RM	48876	Alpha-galactosidase 3 OS=Arabidopsis thaliana OX=3702 GN=AGAL3 PE=1 SV=1	189552	206691	113303	127894	149225	156685	166747	203640	452389	328643	286622	263399	497312	449440	512837	426444
P24636	17	1	3.03432e-06	1.40316	Canga	RM	50393.5	Tubulin beta-4 chain OS=Arabidopsis thaliana OX=3702 GN=TUBB4 PE=2 SV=2	2.25539e+06	1.97326e+06	1.70023e+06	1.81388e+06	1.73093e+06	1.72537e+06	1.74862e+06	1.82829e+06	2.53829e+06	2.37699e+06	2.33061e+06	2.42606e+06	2.8677e+06	2.93202e+06	2.73653e+06	2.52488e+06
Q6ZJ08	9	3	3.07054e-06	2.43696	Canga	RM	46799.3	Monodehydroascorbate reductase 4_ cytosolic OS=Oryza sativa subsp. japonica OX=39947 GN=MDAR4 PE=1 SV=1	614507	514680	429324	391370	448770	444761	469646	461250	1.05275e+06	1.3155e+06	743784	668849	1.3238e+06	1.23726e+06	1.50936e+06	1.34653e+06
Q9LV90	4	1	3.07613e-06	2.68712	Canga	RM	52890.6	Flotillin-like protein 3 OS=Arabidopsis thaliana OX=3702 GN=FLOT3 PE=2 SV=1	784921	716926	397919	400548	925228	864608	759039	754322	1.71718e+06	1.7812e+06	1.98083e+06	2.08984e+06	2.14414e+06	2.44059e+06	1.2922e+06	1.61131e+06
B0YPN8	13	0	3.09709e-06	1.66866	Canga	RM	52936.5	Ribulose bisphosphate carboxylase large chain OS=Aneura mirabilis OX=280810 GN=rbcL PE=3 SV=1	1.41727e+06	1.62567e+06	1.07331e+06	1.23227e+06	1.15166e+06	1.22497e+06	1.07467e+06	1.17057e+06	2.16433e+06	2.64294e+06	1.79202e+06	2.04686e+06	1.81591e+06	1.9113e+06	1.93614e+06	2.32764e+06
Q43036	14	1	3.11294e-06	1.76074	Canga	RM	52860.7	Ribulose bisphosphate carboxylase large chain OS=Plumbago auriculata OX=45172 GN=rbcL PE=3 SV=1	1.34814e+06	1.45226e+06	885700	984044	975418	1.03327e+06	958833	1.04285e+06	1.73027e+06	1.81842e+06	1.61152e+06	1.83793e+06	2.31774e+06	1.73665e+06	1.96772e+06	2.26385e+06
Q5GM68	27	2	3.12601e-06	1.6874	Canga	RM	110381	Phosphoenolpyruvate carboxylase 2 OS=Arabidopsis thaliana OX=3702 GN=PPC2 PE=1 SV=2	1.17335e+06	1.03407e+06	1.0116e+06	1.05764e+06	998390	983026	1.05789e+06	1.02372e+06	1.97148e+06	2.06079e+06	1.34884e+06	1.35535e+06	1.48457e+06	2.04433e+06	1.97977e+06	1.82724e+06
P36478	14	2	3.28771e-06	1.47379	Canga	RM	52582.6	Ribulose bisphosphate carboxylase large chain (Fragment) OS=Anthocleista grandiflora OX=28539 GN=rbcL PE=3 SV=1	1.65314e+06	1.7863e+06	1.46391e+06	1.63165e+06	1.45287e+06	1.5328e+06	1.28117e+06	1.38523e+06	2.36951e+06	2.69673e+06	1.95513e+06	2.19475e+06	2.32364e+06	2.25458e+06	1.976e+06	2.19083e+06
Q31669	13	0	3.29757e-06	1.45421	Canga	RM	51994.8	Ribulose bisphosphate carboxylase large chain (Fragment) OS=Anthospermum herbaceum OX=43444 GN=rbcL PE=3 SV=1	1.59804e+06	1.74338e+06	1.43179e+06	1.58297e+06	1.395e+06	1.4686e+06	1.22013e+06	1.32538e+06	2.12499e+06	2.52479e+06	1.9694e+06	2.23265e+06	2.1523e+06	2.1528e+06	1.87457e+06	2.07767e+06
P15231	1	0	3.34959e-06	1.96654	Canga	RM	29420.8	Leucoagglutinating phytohemagglutinin OS=Phaseolus vulgaris OX=3885 GN=PDLEC2 PE=3 SV=1	273544	282954	250190	284832	202129	208697	192063	232145	477819	649072	350986	405549	385973	451983	530008	537253
O04435;Q7GDW5;P28377;P28415;P28400;P28438	20	0	3.34991e-06	2.10575	Canga	RM	52422.4	Ribulose bisphosphate carboxylase large chain (Fragment) OS=Persicaria senticosa OX=61509 GN=rbcL PE=3 SV=1	2.17681e+06	2.28649e+06	1.40034e+06	1.4956e+06	1.53661e+06	1.62038e+06	1.54784e+06	1.56297e+06	4.29147e+06	4.50249e+06	2.51449e+06	2.90005e+06	2.96781e+06	4.38461e+06	3.65298e+06	3.48123e+06
P48704	12	0	3.38843e-06	1.45764	Canga	RM	49692.2	Ribulose bisphosphate carboxylase large chain (Fragment) OS=Ginkgo biloba OX=3311 GN=rbcL PE=3 SV=1	1.3483e+06	1.47122e+06	1.19482e+06	1.34533e+06	1.19142e+06	1.27961e+06	990946	1.07825e+06	1.82809e+06	2.01018e+06	1.65853e+06	1.86931e+06	1.87488e+06	1.80079e+06	1.62194e+06	1.76672e+06
Q8S628	2	1	3.41919e-06	2.39645	Canga	RM	162446	ABC transporter G family member 51 OS=Oryza sativa subsp. japonica OX=39947 GN=ABCG51 PE=3 SV=1	37608.2	52285.4	30767.7	42797.4	31829.1	44702.6	31328.6	37720	95157.3	98340.5	63809.6	67243.6	134256	105102	68919.3	107768
Q7XJ60	1	0	3.45562e-06	1.89756	Canga	RM	31251.3	Microtubule-associated protein RP/EB family member 1A OS=Arabidopsis thaliana OX=3702 GN=EB1A PE=1 SV=1	63418.4	50785.2	45944.3	43947.6	67115.1	65500.9	59662	61203.4	109340	144570	109774	116068	94191.5	117919	78613	97805
P12886	15	2	3.45799e-06	1.57732	Canga	RM	41896.8	Alcohol dehydrogenase 1 OS=Pisum sativum OX=3888 PE=1 SV=1	2.47586e+06	2.80202e+06	2.1332e+06	2.27871e+06	2.28454e+06	2.33954e+06	2.4191e+06	2.6766e+06	4.14659e+06	3.57334e+06	3.07991e+06	3.07207e+06	4.33537e+06	4.49779e+06	4.09342e+06	3.81662e+06
O98664	13	0	3.46227e-06	1.46889	Canga	RM	52582.6	Ribulose bisphosphate carboxylase large chain (Fragment) OS=Kigelia africana OX=70070 GN=rbcL PE=3 SV=1	1.61203e+06	1.75809e+06	1.42694e+06	1.57881e+06	1.40473e+06	1.48068e+06	1.22249e+06	1.33081e+06	2.21672e+06	2.58672e+06	1.94739e+06	2.20929e+06	2.18603e+06	2.17843e+06	1.90193e+06	2.1278e+06
P42210;O65390	5	2	3.49009e-06	1.81458	Canga	RM	54910.6	Phytepsin OS=Hordeum vulgare OX=4513 PE=1 SV=1	216573	214496	215480	248116	234256	236495	261302	291940	442523	559433	320453	326640	404710	466001	500435	461358
B8BJ39;Q2RAK2	21	4	3.54272e-06	1.6898	Canga	RM	57776.3	Pyruvate kinase 1_ cytosolic OS=Oryza sativa subsp. indica OX=39946 GN=OsI_35105 PE=3 SV=1	2.4282e+06	2.33134e+06	1.79513e+06	1.84188e+06	1.83046e+06	1.86914e+06	2.0772e+06	2.18784e+06	3.35701e+06	3.57473e+06	3.03489e+06	2.78774e+06	4.4262e+06	4.17282e+06	3.20983e+06	3.08397e+06
A4GYR8;P28393;P48713;Q14FE9;P36487	20	0	3.62036e-06	2.08747	Canga	RM	53057	Ribulose bisphosphate carboxylase large chain OS=Populus trichocarpa OX=3694 GN=rbcL PE=3 SV=1	2.20386e+06	2.30572e+06	1.39561e+06	1.50526e+06	1.55391e+06	1.62562e+06	1.57687e+06	1.58587e+06	4.27608e+06	4.47476e+06	2.51269e+06	2.89348e+06	3.04297e+06	4.40555e+06	3.64585e+06	3.45706e+06
P43224	9	1	3.62121e-06	1.52256	Canga	RM	46092.4	Ribulose bisphosphate carboxylase large chain (Fragment) OS=Antrophyum reticulatum OX=29628 GN=rbcL PE=3 SV=1	976201	1.06976e+06	782766	873067	809195	844660	716678	773459	1.32519e+06	1.44798e+06	1.28481e+06	1.48628e+06	1.13401e+06	1.1684e+06	1.21785e+06	1.35859e+06
A9LYA9;Q3V526	12	1	3.64212e-06	1.54248	Canga	RM	53949.2	Ribulose bisphosphate carboxylase large chain OS=Acorus americanus OX=263995 GN=rbcL PE=3 SV=1	1.44653e+06	1.55544e+06	1.11857e+06	1.23554e+06	1.15491e+06	1.20897e+06	1.01677e+06	1.1068e+06	1.90551e+06	2.29131e+06	1.75844e+06	1.95622e+06	1.82865e+06	1.81067e+06	1.69952e+06	1.93316e+06
A6MMV2	15	1	3.64419e-06	2.18188	Canga	RM	53216.2	Ribulose bisphosphate carboxylase large chain OS=Illicium oligandrum OX=145286 GN=rbcL PE=3 SV=1	1.76194e+06	1.85167e+06	1.41844e+06	1.54778e+06	1.50404e+06	1.57696e+06	1.47343e+06	1.48763e+06	4.31471e+06	4.76523e+06	2.52005e+06	2.85603e+06	2.26652e+06	4.39372e+06	3.3062e+06	3.1169e+06
O98890;Q33600	19	0	3.68078e-06	2.06376	Canga	RM	51482.4	Ribulose bisphosphate carboxylase large chain (Fragment) OS=Halesia carolina OX=85887 GN=rbcL PE=3 SV=1	2.41763e+06	2.55569e+06	1.57212e+06	1.71281e+06	1.73996e+06	1.80464e+06	1.78917e+06	1.82312e+06	4.6997e+06	5.10664e+06	2.77594e+06	3.1836e+06	3.39143e+06	4.80218e+06	3.9963e+06	3.85739e+06
Q9SFV2	1	1	3.68509e-06	3.14875	Canga	RM	36107.5	FHA domain-containing protein FHA2 OS=Arabidopsis thaliana OX=3702 GN=FHA2 PE=1 SV=1	13835.4	20172.5	13587.9	15080.2	17263.7	16508.1	17347.9	15447.5	38685.2	33289.8	28424.9	34673.1	73641.5	81783.4	61345.1	55111.5
O65719	25	2	3.81333e-06	1.51072	Canga	RM	71604	Heat shock 70 kDa protein 3 OS=Arabidopsis thaliana OX=3702 GN=HSP70-3 PE=1 SV=1	3.39186e+06	3.04214e+06	4.11981e+06	4.18528e+06	3.681e+06	3.52996e+06	3.90074e+06	3.7644e+06	5.39244e+06	5.813e+06	4.82245e+06	4.60653e+06	6.20786e+06	6.56637e+06	5.68955e+06	5.64218e+06
A4ZDG8;Q84UB4;Q84UB5	1	0	3.82463e-06	3.13819	Canga	RM	41044.9	S-adenosyl-L-methionine:benzoic acid/salicylic acid carboxyl methyltransferase 3 OS=Petunia hybrida OX=4102 GN=BSMT3 PE=2 SV=1	184924	129213	215453	190709	162356	149415	279287	214829	658410	872912	398427	344753	569393	947036	460089	538444
Q9LRK2	2	1	3.84539e-06	1.80448	Canga	RM	30375.6	Putative cysteine-rich repeat secretory protein 35 OS=Arabidopsis thaliana OX=3702 GN=CRRSP35 PE=3 SV=1	798380	570953	491561	557725	608852	585556	739976	743745	1.10869e+06	994765	975927	984928	1.44013e+06	1.3699e+06	1.25067e+06	1.07199e+06
O65581	9	5	3.99857e-06	4.17695	Canga	RM	38578.8	Fructose-bisphosphate aldolase 5_ cytosolic OS=Arabidopsis thaliana OX=3702 GN=FBA5 PE=1 SV=1	1.94808e+06	2.1669e+06	986931	903538	1.17899e+06	1.16982e+06	990681	867056	3.57373e+06	2.6635e+06	4.29079e+06	3.50517e+06	6.17455e+06	5.87095e+06	9.18769e+06	7.38858e+06
P48494	7	2	4.01714e-06	1.45262	Canga	RM	27291.1	Triosephosphate isomerase_ cytosolic OS=Oryza sativa subsp. japonica OX=39947 GN=TPI PE=1 SV=3	668578	739746	657767	717029	719379	751282	721774	806438	1.08902e+06	1.22178e+06	850808	914708	1.10985e+06	1.16165e+06	945548	1.1057e+06
Q39836	12	2	4.02455e-06	1.76364	Canga	RM	36007.5	Guanine nucleotide-binding protein subunit beta-like protein OS=Glycine max OX=3847 PE=2 SV=1	829318	777557	580547	609652	753181	761242	779576	772324	1.54149e+06	1.2896e+06	983430	988229	1.34305e+06	1.54329e+06	1.40314e+06	1.2487e+06
Q9SXD1	3	2	4.20926e-06	1.77706	Canga	RM	71873	Pentatricopeptide repeat-containing protein At1g62670_ mitochondrial OS=Arabidopsis thaliana OX=3702 GN=At1g62670 PE=3 SV=2	218757	235128	169664	186166	153523	155975	185279	200351	396810	374404	341315	368293	275238	363127	250503	304510
B0Z4N2;B0Z5D4	6	0	4.21709e-06	4.05073	RM	Canga	55321.3	ATP synthase subunit alpha_ chloroplastic OS=Oenothera argillicola OX=3940 GN=atpA PE=3 SV=1	1.09093e+06	951537	1.75096e+06	1.48633e+06	1.1678e+06	863194	1.76282e+06	1.9249e+06	488840	449151	522733	430790	264560	193423	207664	158024
P48695	12	0	4.23646e-06	1.55735	Canga	RM	53210.2	Ribulose bisphosphate carboxylase large chain OS=Coleochaete orbicularis OX=3124 GN=rbcL PE=3 SV=1	1.23635e+06	1.39928e+06	975419	1.08655e+06	1.012e+06	1.05447e+06	950107	1.04019e+06	1.77883e+06	2.10699e+06	1.56604e+06	1.79013e+06	1.47002e+06	1.56052e+06	1.58522e+06	1.77589e+06
Q03681;Q03682	13	0	4.24277e-06	1.54411	Canga	RM	32145.7	Luminal-binding protein 1 (Fragment) OS=Nicotiana tabacum OX=4097 GN=BIP1 PE=2 SV=1	471035	521081	420726	430569	476097	521659	498298	547952	803002	938165	622898	634279	800859	718712	799736	684966
A3C4S4;A2Z7B3	13	6	4.25049e-06	1.58993	Canga	RM	43177.7	GDP-mannose 3_5-epimerase 1 OS=Oryza sativa subsp. japonica OX=39947 GN=GME-1 PE=1 SV=1	2.67954e+06	2.87445e+06	1.97465e+06	2.13437e+06	2.47116e+06	2.66798e+06	1.93318e+06	2.04544e+06	3.36435e+06	3.68181e+06	3.26443e+06	3.4285e+06	4.25129e+06	3.97613e+06	3.87246e+06	4.0212e+06
O65200;P43211;Q40280;A0A024B2V6;D0E0C7;Q256S2;Q256S4;Q256S6;Q256S7	4	2	4.26433e-06	2.65538	Canga	RM	17580.8	Major allergen Pyr c 1 OS=Pyrus communis OX=23211 GN=PYRC1 PE=1 SV=1	240696	160210	211626	223795	261550	247186	205028	193056	417103	504143	352926	403141	615981	680641	819415	835362
Q05984	15	0	4.37458e-06	1.47131	Canga	RM	48966.5	Ribulose bisphosphate carboxylase large chain (Fragment) OS=Apocynum cannabinum OX=13339 GN=rbcL PE=3 SV=1	1.22644e+06	1.29667e+06	978732	1.04235e+06	979043	1.0249e+06	847878	907905	1.48497e+06	1.60928e+06	1.50702e+06	1.67748e+06	1.56026e+06	1.46517e+06	1.38941e+06	1.52404e+06
P26360	11	7	4.39234e-06	1.6051	Canga	RM	35689.8	ATP synthase subunit gamma_ mitochondrial OS=Ipomoea batatas OX=4120 GN=ATPC PE=1 SV=2	786895	782100	681439	710276	782312	811695	783917	785838	1.34627e+06	1.43453e+06	935044	998121	1.36963e+06	1.4121e+06	1.05809e+06	1.27657e+06
Q0WVV6	2	1	4.52743e-06	9.03818	Canga	RM	67762.2	Calmodulin-binding protein 60 D OS=Arabidopsis thaliana OX=3702 GN=CBP60D PE=2 SV=1	499344	534907	269593	269920	525234	509176	1.19409e+06	1.21313e+06	6.46066e+06	8.44579e+06	1.93986e+06	1.99485e+06	3.98734e+06	4.16589e+06	8.81323e+06	9.52241e+06
F8S1H8	4	2	4.58842e-06	1.7336	Canga	RM	56312.1	Eupatolide synthase OS=Helianthus annuus OX=4232 GN=CYP71DD6 PE=1 SV=1	979052	732505	597109	660665	737434	695043	850631	864634	1.35736e+06	1.08984e+06	1.17719e+06	1.14128e+06	1.5915e+06	1.57656e+06	1.43087e+06	1.23997e+06
P48703	15	0	4.60882e-06	1.47635	Canga	RM	52175.1	Ribulose bisphosphate carboxylase large chain (Fragment) OS=Fragaria ananassa OX=3747 GN=rbcL PE=3 SV=1	1.46846e+06	1.50767e+06	1.08836e+06	1.1717e+06	1.21149e+06	1.22719e+06	1.009e+06	1.0385e+06	1.7257e+06	1.94243e+06	1.7518e+06	1.93626e+06	1.78241e+06	1.73581e+06	1.73644e+06	1.74275e+06
Q9FK25	4	1	4.67544e-06	2.57878	Canga	RM	40131.3	Flavone 3'-O-methyltransferase 1 OS=Arabidopsis thaliana OX=3702 GN=OMT1 PE=1 SV=1	146683	146130	170268	176221	121991	126220	146449	149862	437348	428825	191750	244395	437220	496890	399181	417212
A8W3D6;P30401	14	0	4.71321e-06	2.13194	Canga	RM	55906.1	Ribulose bisphosphate carboxylase large chain OS=Cuscuta exaltata OX=476139 GN=rbcL PE=3 SV=1	1.58524e+06	1.58624e+06	1.29052e+06	1.39163e+06	1.42178e+06	1.46655e+06	1.33502e+06	1.30085e+06	3.7133e+06	3.96404e+06	2.20856e+06	2.50016e+06	1.97235e+06	4.11278e+06	3.02036e+06	2.76532e+06
Q9C5W6	13	3	4.7178e-06	1.56133	Canga	RM	30659.2	14-3-3-like protein GF14 iota OS=Arabidopsis thaliana OX=3702 GN=GRF12 PE=2 SV=1	1.81203e+06	1.63097e+06	1.4516e+06	1.5967e+06	1.9125e+06	1.79341e+06	1.80111e+06	1.90534e+06	2.21917e+06	2.33142e+06	2.51349e+06	2.58097e+06	2.87213e+06	3.44223e+06	2.68866e+06	3.06018e+06
O24242	1	1	4.72465e-06	4.82961	Canga	RM	39670.4	Farnesyl pyrophosphate synthase 2 OS=Parthenium argentatum OX=35935 GN=FPS2 PE=2 SV=1	4683.19	13354.5	3579.73	7458.56	2175.4	4472.22	6908.21	7531.26	23702.9	36387.6	14845.9	24425.8	33028.5	27826.1	37645.9	44405.2
A6H5I5;P26959;Q6EW71;P24675;Q9GGX6;P24681	16	0	4.83577e-06	2.2048	Canga	RM	53236.2	Ribulose bisphosphate carboxylase large chain OS=Cycas taitungensis OX=54799 GN=rbcL PE=3 SV=1	1.60294e+06	1.64915e+06	1.27757e+06	1.39663e+06	1.38078e+06	1.45288e+06	1.33636e+06	1.33012e+06	4.03725e+06	4.29975e+06	2.2608e+06	2.57689e+06	2.03537e+06	4.09192e+06	3.07662e+06	2.81439e+06
Q8LEB6	5	5	4.8985e-06	1.72372	Canga	RM	54327.4	Probable receptor-like protein kinase At5g18500 OS=Arabidopsis thaliana OX=3702 GN=At5g18500 PE=2 SV=1	325370	261787	258480	289409	261954	219886	241915	223236	492390	546940	431278	440710	372123	446583	527074	331759
Q8S3J3	7	2	4.94448e-06	1.95955	Canga	RM	64052.6	Hydroxyisourate hydrolase OS=Glycine max OX=3847 GN=HIUH PE=1 SV=1	269284	222127	360255	308708	453784	442279	334312	266414	553320	714649	738768	613012	676487	648679	707858	554072
P04717	16	0	4.97839e-06	2.09904	Canga	RM	53276.4	Ribulose bisphosphate carboxylase large chain OS=Pisum sativum OX=3888 GN=rbcL PE=1 SV=3	2.08793e+06	2.24457e+06	1.40795e+06	1.52777e+06	1.63252e+06	1.71427e+06	1.51913e+06	1.54385e+06	4.41147e+06	4.52981e+06	2.62338e+06	2.9901e+06	2.57473e+06	4.55385e+06	3.64125e+06	3.38609e+06
P29059	1	1	5.00529e-06	2.89236	Canga	RM	37190.2	Endochitinase 3 OS=Nicotiana tabacum OX=4097 GN=CHN14 PE=3 SV=1	84390	76114.1	34495.7	31570.2	65044.5	63442.1	63842.3	68029.5	116048	154942	137534	157733	198239	214401	206400	223072
P83526	1	0	5.15592e-06	3.02309	Canga	RM	10728.6	Ferredoxin OS=Nicotiana tabacum OX=4097 PE=1 SV=1	9.3346e+06	1.01359e+07	3.51892e+06	3.80328e+06	8.42359e+06	8.53998e+06	5.52862e+06	5.90081e+06	1.3317e+07	1.67007e+07	2.1457e+07	2.29973e+07	2.21154e+07	2.28014e+07	2.23923e+07	2.50498e+07
O64825	1	0	5.15909e-06	6.8221	RM	Canga	67246.1	LysM domain receptor-like kinase 4 OS=Arabidopsis thaliana OX=3702 GN=LYK4 PE=1 SV=1	37568.9	31397	86054.8	67370.8	21643.2	20539.5	14186.1	16947.9	6901.46	5037.9	4828.75	5290.4	5455.42	6046.51	6648.28	3136.92
A6BM42;P48711;O78258	21	0	5.19557e-06	1.87193	Canga	RM	52959	Ribulose bisphosphate carboxylase large chain OS=Gnetum parvifolium OX=33153 GN=rbcL PE=3 SV=1	2.13342e+06	2.16151e+06	1.83898e+06	2.06625e+06	1.72536e+06	1.83976e+06	2.17302e+06	2.22178e+06	4.46407e+06	4.80413e+06	2.62672e+06	2.9535e+06	3.26334e+06	4.70052e+06	3.82337e+06	3.61483e+06
Q75GS4	5	0	5.19961e-06	1.62686	Canga	RM	52867.4	UDP-glucose 6-dehydrogenase 1 OS=Oryza sativa subsp. japonica OX=39947 GN=UGD1 PE=3 SV=1	331161	319005	332699	312743	327369	319168	372722	353908	598691	591966	417785	401222	562573	643801	614496	511184
Q5W6R4	1	1	5.35216e-06	2.94702	Canga	RM	40815.3	Dehydration-responsive element-binding protein 2B OS=Oryza sativa subsp. japonica OX=39947 GN=DREB2B PE=2 SV=2	39892.6	58896.9	21208.5	38759	34271.4	52276.5	27615.3	32436.1	103691	126795	81207.3	72573.2	105760	95845.6	147778	166242
P14938	2	1	5.4301e-06	3.01095	Canga	RM	10623.4	Ferredoxin_ leaf L-A OS=Raphanus sativus OX=3726 PE=1 SV=1	9.40813e+06	1.02203e+07	3.53691e+06	3.81791e+06	8.47933e+06	8.61612e+06	5.55779e+06	5.93246e+06	1.33847e+07	1.67936e+07	2.14968e+07	2.30345e+07	2.21929e+07	2.28862e+07	2.24407e+07	2.50862e+07
Q38681	11	0	5.50153e-06	1.52732	Canga	RM	54832.4	V-type proton ATPase subunit B 1 OS=Acetabularia acetabulum OX=35845 PE=2 SV=1	915969	792056	845659	959286	868480	912174	754935	768206	1.126e+06	1.32466e+06	1.43512e+06	1.39734e+06	1.37366e+06	1.54152e+06	1.00167e+06	1.21141e+06
P48701	10	1	5.51474e-06	1.80645	Canga	RM	49102.6	Ribulose bisphosphate carboxylase large chain (Fragment) OS=Dicksonia antarctica OX=3271 GN=rbcL PE=3 SV=1	516210	553007	374552	418837	415764	444087	355345	376386	786622	929279	774458	908738	596551	639771	674988	929398
Q43191	16	5	5.51652e-06	2.08867	Canga	RM	97949.4	Probable linoleate 9S-lipoxygenase 5 OS=Solanum tuberosum OX=4113 GN=LOX1.5 PE=2 SV=1	1.3596e+06	1.29721e+06	1.09649e+06	1.11577e+06	1.27884e+06	1.18503e+06	1.48464e+06	1.30436e+06	2.87547e+06	2.9097e+06	1.72333e+06	1.65425e+06	3.27436e+06	3.12107e+06	2.90401e+06	2.67924e+06
Q43009	12	4	5.5437e-06	1.3751	Canga	RM	93625.1	Sucrose synthase 3 OS=Oryza sativa subsp. japonica OX=39947 GN=SUS3 PE=1 SV=2	973014	1.06541e+06	761916	814514	850006	879883	855703	931828	1.27066e+06	1.19485e+06	1.20735e+06	1.16166e+06	1.36438e+06	1.08742e+06	1.32323e+06	1.19804e+06
P24067	20	0	5.55157e-06	1.7317	Canga	RM	73255.9	Luminal-binding protein 2 OS=Zea mays OX=4577 GN=BIPE2 PE=1 SV=3	3.13082e+06	2.56834e+06	2.45239e+06	2.58873e+06	2.98979e+06	2.71396e+06	2.64309e+06	2.45908e+06	4.55159e+06	4.71192e+06	3.70088e+06	3.63018e+06	6.02891e+06	6.0879e+06	4.41047e+06	4.18981e+06
P28443	15	0	5.59599e-06	2.10526	Canga	RM	52069	Ribulose bisphosphate carboxylase large chain (Fragment) OS=Polygala cruciata OX=4276 GN=rbcL PE=3 SV=2	2.18401e+06	2.32051e+06	1.33057e+06	1.44573e+06	1.5287e+06	1.60985e+06	1.54089e+06	1.54826e+06	4.24174e+06	4.47991e+06	2.45158e+06	2.83205e+06	3.00196e+06	4.36219e+06	3.61098e+06	3.45855e+06
Q93XI4	3	1	5.73784e-06	2.51219	Canga	RM	33690.8	N-carbamoylputrescine amidase OS=Oryza sativa subsp. japonica OX=39947 GN=CPA PE=2 SV=1	15286.2	18571.9	13557.6	17651.3	14894.5	19136.4	22713.4	24895.4	38873.7	44627	27375.3	39876.7	70142.7	38081.3	61623.9	47955.2
P28407;P28405	15	0	5.78265e-06	2.24391	Canga	RM	52146.1	Ribulose bisphosphate carboxylase large chain (Fragment) OS=Drosera filiformis OX=4368 GN=rbcL PE=3 SV=2	1.46178e+06	1.5151e+06	1.18984e+06	1.26307e+06	1.27702e+06	1.33908e+06	1.20781e+06	1.19254e+06	3.69716e+06	4.00579e+06	2.07711e+06	2.41547e+06	1.83285e+06	3.93026e+06	2.86287e+06	2.61892e+06
P30732	16	0	5.79643e-06	1.51442	Canga	RM	53082.2	Ribulose bisphosphate carboxylase large chain OS=Magnolia acuminata OX=3404 GN=rbcL PE=3 SV=1	1.62288e+06	1.72854e+06	1.24473e+06	1.3469e+06	1.27605e+06	1.32745e+06	1.14217e+06	1.24817e+06	2.12331e+06	2.50044e+06	1.90683e+06	2.13975e+06	1.95666e+06	1.97972e+06	1.86679e+06	2.08958e+06
P31183	16	0	5.87851e-06	2.13278	Canga	RM	50689.5	Ribulose bisphosphate carboxylase large chain (Fragment) OS=Corynocarpus laevigatus OX=4312 GN=rbcL PE=3 SV=2	1.75902e+06	1.84211e+06	1.45183e+06	1.54944e+06	1.49646e+06	1.55889e+06	1.46739e+06	1.47411e+06	4.21427e+06	4.66085e+06	2.44912e+06	2.80888e+06	2.18408e+06	4.31419e+06	3.21754e+06	3.02257e+06
P48683;A1EA16;P05698;P11383;P51994	17	0	5.98166e-06	2.13355	Canga	RM	53647.8	Ribulose bisphosphate carboxylase large chain OS=Ananas comosus OX=4615 GN=rbcL PE=3 SV=1	1.79317e+06	1.85632e+06	1.43274e+06	1.54851e+06	1.51587e+06	1.56833e+06	1.47638e+06	1.48011e+06	4.24379e+06	4.67976e+06	2.44878e+06	2.80476e+06	2.21815e+06	4.33742e+06	3.25317e+06	3.04928e+06
Q9MUT6	10	0	6.01307e-06	1.53229	Canga	RM	53220.2	Ribulose bisphosphate carboxylase large chain OS=Mesostigma viride OX=41882 GN=rbcL PE=3 SV=1	866098	969972	678059	758914	702026	736928	641745	707619	1.21712e+06	1.3749e+06	1.09739e+06	1.276e+06	998819	1.0395e+06	1.10347e+06	1.18058e+06
P49118	26	0	6.07198e-06	1.51652	Canga	RM	73520.2	Luminal-binding protein OS=Solanum lycopersicum OX=4081 PE=2 SV=1	3.1171e+06	2.65082e+06	2.67808e+06	2.77523e+06	3.10682e+06	2.8668e+06	2.77617e+06	2.61901e+06	4.32039e+06	4.5439e+06	3.66784e+06	3.47391e+06	5.34664e+06	4.97406e+06	4.12645e+06	3.80493e+06
Q42962	22	9	6.09674e-06	1.62002	Canga	RM	42364.1	Phosphoglycerate kinase_ cytosolic OS=Nicotiana tabacum OX=4097 PE=2 SV=1	2.52482e+06	2.32842e+06	1.90871e+06	1.99107e+06	1.91921e+06	1.92083e+06	1.65927e+06	1.53643e+06	2.64874e+06	2.96523e+06	3.52353e+06	3.34744e+06	3.44239e+06	3.69275e+06	2.94095e+06	3.01711e+06
Q6ZDF3	2	0	6.27077e-06	2.56949	Canga	RM	39225.3	bZIP transcription factor TRAB1 OS=Oryza sativa subsp. japonica OX=39947 GN=TRAB1 PE=1 SV=2	222234	213165	132690	146678	128658	153675	111414	127956	308937	278234	523720	557174	357311	456630	264944	430147
Q8LG70;P80609	4	0	6.32319e-06	1.63929	Canga	RM	29205.3	Probable 6-phosphogluconolactonase 2 OS=Arabidopsis thaliana OX=3702 GN=PGL2 PE=2 SV=2	166708	186637	149864	162046	172189	179896	188702	203593	337453	363739	223035	248446	330723	268854	282450	256097
Q9FHY0	3	1	6.3309e-06	2.63545	Canga	RM	27131.1	Putative 26S proteasome non-ATPase regulatory subunit 8 homolog B OS=Arabidopsis thaliana OX=3702 GN=RPN12B PE=5 SV=2	120921	90870	54083.5	58756.9	122524	112307	110191	103806	197280	211003	359382	344196	219916	273577	219257	213803
Q42654	3	1	6.34912e-06	2.1959	Canga	RM	38156	Flavonoid 3'-O-methyltransferase FOMT OS=Chrysosplenium americanum OX=36749 GN=FOMT1 PE=1 SV=1	256433	290126	332779	285803	247023	258245	278051	279580	707491	646361	355747	389768	746777	725451	687703	633255
Q9M5K2	4	0	6.37839e-06	1.70708	Canga	RM	54271.3	Dihydrolipoyl dehydrogenase 2_ mitochondrial OS=Arabidopsis thaliana OX=3702 GN=LPD2 PE=1 SV=1	960616	782423	612242	710443	730522	716995	878957	938092	1.35025e+06	1.12553e+06	1.14625e+06	1.12699e+06	1.63063e+06	1.57143e+06	1.47268e+06	1.38253e+06
Q9LXC0	6	1	6.38688e-06	2.19994	Canga	RM	50005.6	Guanosine nucleotide diphosphate dissociation inhibitor At5g09550 OS=Arabidopsis thaliana OX=3702 GN=At5g09550 PE=3 SV=1	308447	348597	266860	300149	300256	325608	360733	357718	706368	478971	569074	520646	1.04852e+06	925246	571493	829931
Q9C6M5	1	1	6.4022e-06	3.51566	Canga	RM	40785.9	AP2/ERF and B3 domain-containing transcription repressor TEM1 OS=Arabidopsis thaliana OX=3702 GN=TEM1 PE=1 SV=1	5673.95	7457.81	4533.68	6084.29	4814.03	7005.97	3530.16	5337.13	16777.3	47223.6	12491.8	16765.3	18912	13896.6	14742.8	15416.1
Q41630;Q41629	10	2	6.42547e-06	1.57237	Canga	RM	35961.5	ADP_ATP carrier protein 2_ mitochondrial OS=Triticum aestivum OX=4565 GN=ANT-G2 PE=3 SV=1	769685	815147	607872	633385	591842	607547	678854	666031	1.10837e+06	838190	999598	889585	1.17318e+06	1.25251e+06	1.1599e+06	1.02285e+06
P45727	7	0	6.43313e-06	1.96828	Canga	RM	68503.1	Phenylalanine ammonia-lyase OS=Persea americana OX=3435 GN=PAL PE=2 SV=1	333024	384987	300661	341639	361366	389704	343548	402709	877609	611136	482917	511913	953764	700984	824477	661840
O24581	20	1	6.55837e-06	1.72443	Canga	RM	73328	Luminal-binding protein 3 OS=Zea mays OX=4577 GN=BIPE3 PE=2 SV=1	3.22347e+06	2.66281e+06	2.54664e+06	2.66536e+06	3.06512e+06	2.7915e+06	2.71108e+06	2.52568e+06	4.71808e+06	4.7963e+06	3.78468e+06	3.73738e+06	6.2615e+06	6.21859e+06	4.49887e+06	4.25242e+06
P29517	17	0	6.8007e-06	1.40613	Canga	RM	50342.4	Tubulin beta-9 chain OS=Arabidopsis thaliana OX=3702 GN=TUBB9 PE=1 SV=1	2.20052e+06	1.93685e+06	1.6569e+06	1.77698e+06	1.66838e+06	1.65174e+06	1.72831e+06	1.81382e+06	2.50988e+06	2.29654e+06	2.26768e+06	2.34555e+06	2.89977e+06	2.86509e+06	2.69498e+06	2.41595e+06
P04992	13	1	6.8208e-06	1.46463	Canga	RM	53489.7	Ribulose bisphosphate carboxylase large chain OS=Petunia hybrida OX=4102 GN=rbcL PE=1 SV=1	1.27577e+06	1.35646e+06	996220	1.08315e+06	1.04706e+06	1.10517e+06	884293	953806	1.54369e+06	1.73747e+06	1.52249e+06	1.7233e+06	1.63196e+06	1.61031e+06	1.41203e+06	1.56387e+06
Q9SLK0	7	2	6.83552e-06	1.89016	Canga	RM	47576.4	Peroxisomal isocitrate dehydrogenase [NADP] OS=Arabidopsis thaliana OX=3702 GN=ICDH PE=1 SV=1	304000	313329	331624	334041	334815	346166	312153	329488	635649	492586	444278	420820	755561	722334	753967	699832
Q75HQ0	13	1	6.86703e-06	1.6481	Canga	RM	74483.8	Heat shock 70 kDa protein BIP4 OS=Oryza sativa subsp. japonica OX=39947 GN=BIP4 PE=2 SV=1	1.91372e+06	1.69718e+06	1.49525e+06	1.37617e+06	1.46349e+06	1.2811e+06	1.3394e+06	1.13269e+06	2.21939e+06	2.43709e+06	2.17113e+06	1.9256e+06	2.82189e+06	2.63237e+06	2.62988e+06	2.44371e+06
Q9S789	3	1	6.89054e-06	2.70678	RM	Canga	33113.6	Probable inactive cytidine deaminase 9 OS=Arabidopsis thaliana OX=3702 GN=CDA9 PE=3 SV=1	55968.7	60607.9	120274	124714	69128.6	62938.2	94920.3	102778	24768.9	36681.5	45178.8	40533.3	28159.2	26752.4	25436.4	27896.3
P12857	9	1	6.8965e-06	1.61943	Canga	RM	42503.8	ADP_ATP carrier protein 2_ mitochondrial OS=Zea mays OX=4577 GN=ANT2 PE=2 SV=2	768317	822426	594431	622569	587496	597455	667224	643549	1.13101e+06	831165	1.02199e+06	886717	1.19099e+06	1.2393e+06	1.23398e+06	1.05342e+06
Q852U6	2	2	6.95073e-06	3.20377	Canga	RM	29073.9	Probable E3 ubiquitin-protein ligase RHY1A OS=Arabidopsis thaliana OX=3702 GN=RHY1A PE=1 SV=1	13303.8	13132.2	10021.1	12897.3	13679.6	15943.1	10174	12302.3	26426	57879.7	24677.2	24404.5	39696.6	43984.2	31804.1	76160.3
Q37282	14	0	6.99874e-06	1.41559	Canga	RM	52404.4	Ribulose bisphosphate carboxylase large chain (Fragment) OS=Tabebuia heterophylla OX=39382 GN=rbcL PE=3 SV=1	1.34771e+06	1.53429e+06	1.30149e+06	1.46412e+06	1.25265e+06	1.32005e+06	1.163e+06	1.27526e+06	2.04148e+06	2.29493e+06	1.58351e+06	1.83528e+06	1.77757e+06	1.83286e+06	1.76852e+06	1.95404e+06
Q43011	2	0	7.12251e-06	2.37998	Canga	RM	66797.9	Asparagine synthetase [glutamine-hydrolyzing] 2 OS=Oryza sativa subsp. japonica OX=39947 GN=Os06g0265000 PE=2 SV=3	72754.5	56295.7	60487.2	58312.6	74335.3	76497.9	64100.4	65190.3	226083	172066	93429.8	104086	134832	139015	171482	215573
P36485	15	0	7.13283e-06	1.55965	Canga	RM	52161.2	Ribulose bisphosphate carboxylase large chain (Fragment) OS=Salvia divinorum OX=28513 GN=rbcL PE=3 SV=2	1.60887e+06	1.8385e+06	1.28309e+06	1.47179e+06	1.3477e+06	1.43066e+06	1.28273e+06	1.40858e+06	2.19377e+06	2.39617e+06	1.78845e+06	2.0703e+06	2.69718e+06	2.10869e+06	2.32092e+06	2.62865e+06
P93407	2	0	7.3221e-06	1.85447	Canga	RM	21415.1	Superoxide dismutase [Cu-Zn]_ chloroplastic OS=Oryza sativa subsp. japonica OX=39947 GN=SODCP PE=1 SV=1	383766	397029	333896	337398	363368	375543	399309	465056	894114	747728	519428	483205	703402	706488	887569	724157
P34924	14	1	7.38523e-06	1.5626	Canga	RM	36700.7	Glyceraldehyde-3-phosphate dehydrogenase_ cytosolic OS=Pinus sylvestris OX=3349 GN=GAPC PE=2 SV=1	3.34331e+06	3.56968e+06	3.71511e+06	3.67793e+06	3.27648e+06	3.06476e+06	3.59082e+06	4.01557e+06	4.07632e+06	5.23022e+06	6.07255e+06	6.39767e+06	6.00213e+06	6.39029e+06	4.79254e+06	5.18739e+06
A8W3J2;A7M906	18	0	7.38685e-06	1.40612	Canga	RM	53832.9	Ribulose bisphosphate carboxylase large chain OS=Cuscuta obtusiflora OX=437280 GN=rbcL PE=3 SV=1	1.63303e+06	1.7516e+06	1.26402e+06	1.39314e+06	1.42021e+06	1.47673e+06	1.19384e+06	1.24501e+06	1.89516e+06	2.07114e+06	1.88122e+06	2.12513e+06	2.05698e+06	2.00275e+06	1.89544e+06	2.07041e+06
Q9ZPX5	8	1	7.43954e-06	1.82277	Canga	RM	70047.8	Succinate dehydrogenase [ubiquinone] flavoprotein subunit 2_ mitochondrial OS=Arabidopsis thaliana OX=3702 GN=SDH1-2 PE=1 SV=1	881303	714592	885505	1.02604e+06	749760	753849	821723	840441	1.53126e+06	1.65734e+06	1.11799e+06	1.13985e+06	1.87151e+06	1.98233e+06	1.52406e+06	1.33941e+06
P48685;P43229	15	0	7.48809e-06	1.49535	Canga	RM	52929.7	Ribulose bisphosphate carboxylase large chain OS=Bazzania trilobata OX=13808 GN=rbcL PE=3 SV=1	1.84533e+06	2.09395e+06	1.69211e+06	1.82581e+06	1.58938e+06	1.64765e+06	1.55651e+06	1.69211e+06	2.67799e+06	3.36924e+06	2.18013e+06	2.52972e+06	2.39083e+06	2.46832e+06	2.40486e+06	2.82831e+06
Q33C26	14	0	7.51392e-06	2.20807	Canga	RM	53411.5	Ribulose bisphosphate carboxylase large chain OS=Nicotiana tomentosiformis OX=4098 GN=rbcL PE=3 SV=1	1.47268e+06	1.51493e+06	1.18776e+06	1.28544e+06	1.27082e+06	1.32703e+06	1.2012e+06	1.18352e+06	3.66428e+06	3.92946e+06	2.07704e+06	2.40255e+06	1.79054e+06	3.88004e+06	2.78864e+06	2.52709e+06
P93906	11	1	7.53701e-06	1.5391	Canga	RM	51146.9	Ribulose bisphosphate carboxylase large chain (Fragment) OS=Gladiolus gueinzii OX=58993 GN=rbcL PE=3 SV=1	1.20026e+06	1.35679e+06	975463	1.08596e+06	999272	1.04816e+06	956411	1.04709e+06	1.81835e+06	2.1218e+06	1.41146e+06	1.63047e+06	1.47197e+06	1.54309e+06	1.5737e+06	1.77223e+06
Q43321;P84541	24	7	7.79541e-06	1.61195	Canga	RM	47825.4	Enolase OS=Alnus glutinosa OX=3517 GN=PGH1 PE=2 SV=1	3.36583e+06	3.32025e+06	2.21979e+06	2.26177e+06	2.45861e+06	2.66895e+06	2.37176e+06	2.65168e+06	3.85437e+06	4.12845e+06	4.30963e+06	4.52857e+06	5.1404e+06	4.8329e+06	3.88462e+06	3.68575e+06
Q94BT9	4	3	7.93838e-06	1.52756	Canga	RM	8272.55	Copper transport protein ATX1 OS=Arabidopsis thaliana OX=3702 GN=ATX1 PE=1 SV=2	290947	253607	206792	259238	279339	250741	266324	245368	396020	315113	354953	372155	484317	460996	363509	388026
Q6ETK3	3	2	7.97985e-06	1.88257	Canga	RM	40359.1	Probable protein phosphatase 2C 11 OS=Oryza sativa subsp. japonica OX=39947 GN=Os02g0180000 PE=2 SV=1	284752	317300	150826	173329	197084	209834	195328	220127	458869	485699	414467	434567	346546	380862	366785	404040
P22200	14	4	8.04387e-06	1.70598	Canga	RM	55854.8	Pyruvate kinase_ cytosolic isozyme OS=Solanum tuberosum OX=4113 PE=2 SV=1	1.89326e+06	2.17659e+06	1.69086e+06	1.59237e+06	1.6541e+06	1.77321e+06	1.53942e+06	1.64927e+06	2.69637e+06	3.00285e+06	2.43405e+06	2.51809e+06	3.74099e+06	4.04112e+06	2.66569e+06	2.73189e+06
Q84P54	7	3	8.06217e-06	2.27395	Canga	RM	57091.4	Gamma aminobutyrate transaminase 1_ mitochondrial OS=Solanum lycopersicum OX=4081 GN=GABA-TP1 PE=1 SV=1	1.61692e+06	1.41174e+06	645682	735159	1.02747e+06	1.03775e+06	925858	879223	1.73611e+06	2.09516e+06	2.22585e+06	2.30542e+06	2.63977e+06	3.05663e+06	2.59938e+06	2.16948e+06
Q2V419	1	1	8.13349e-06	2.64173	Canga	RM	35753.4	Cyclin-dependent kinase B1-2 OS=Arabidopsis thaliana OX=3702 GN=CDKB1-2 PE=1 SV=2	55341.4	67822.8	53022.6	59539.1	79009.7	85147	61892.3	70959.2	200226	140948	96846.9	106825	183077	214590	222565	242261
Q5SCX6	6	0	8.24327e-06	1.50756	Canga	RM	55287.1	ATP synthase subunit alpha_ chloroplastic OS=Huperzia lucidula OX=37429 GN=atpA PE=3 SV=1	182841	177883	198772	205633	203829	214179	214337	222426	358889	271156	277957	289816	355240	338427	235509	315107
Q33619	14	1	8.41251e-06	2.11824	Canga	RM	53002.1	Ribulose bisphosphate carboxylase large chain (Fragment) OS=Monarda didyma OX=39343 GN=rbcL PE=3 SV=1	1.71657e+06	1.79336e+06	1.38817e+06	1.50369e+06	1.40334e+06	1.48484e+06	1.27398e+06	1.27183e+06	3.89241e+06	4.32602e+06	2.29584e+06	2.63548e+06	2.08216e+06	4.08363e+06	2.96532e+06	2.79021e+06
Q3E9C0	1	1	8.41521e-06	5.30745	RM	Canga	58630.4	Calcium-dependent protein kinase 34 OS=Arabidopsis thaliana OX=3702 GN=CPK34 PE=2 SV=1	23013.6	21321.7	40220.7	34308.7	31050.6	29229.6	34952.3	39883.3	6072.47	5958.72	12091.1	13701.8	1967.39	2287.81	3202.68	2571.56
B4F6G1;B2LU34	4	1	8.65535e-06	1.78032	Canga	RM	34754.7	Chromoplast-specific carotenoid-associated protein C2_ chromoplastic OS=Oncidium hybrid cultivar OX=141207 GN=CHRC2 PE=2 SV=1	991693	1.15277e+06	796000	774018	695475	726781	640860	647442	1.29854e+06	1.32246e+06	1.40044e+06	1.37058e+06	1.52391e+06	1.86012e+06	1.20835e+06	1.45422e+06
P34923	19	6	8.73764e-06	1.58364	Canga	RM	36933	Glyceraldehyde-3-phosphate dehydrogenase_ cytosolic OS=Physcomitrium patens OX=3218 GN=GAPC PE=2 SV=1	4.20501e+06	4.90457e+06	2.97927e+06	3.12911e+06	3.52134e+06	3.62545e+06	3.20687e+06	3.61735e+06	4.96265e+06	5.28087e+06	5.71293e+06	6.39734e+06	6.42292e+06	6.55491e+06	5.37474e+06	5.51834e+06
O81919	4	0	8.77999e-06	1.68922	Canga	RM	48364.1	Calreticulin OS=Beta vulgaris OX=161934 PE=2 SV=1	1.11423e+06	1.25296e+06	777787	885039	777864	842746	715989	836735	1.75283e+06	1.35637e+06	1.38114e+06	1.31768e+06	1.79032e+06	1.54298e+06	1.47776e+06	1.54895e+06
Q56X46	4	2	8.93006e-06	2.98176	Canga	RM	74884.9	Mechanosensitive ion channel protein 2_ chloroplastic OS=Arabidopsis thaliana OX=3702 GN=MSL2 PE=2 SV=1	487956	543280	233321	224500	324558	315938	391667	461103	632590	801056	1.06062e+06	1.15493e+06	1.09958e+06	1.0496e+06	1.22892e+06	1.86526e+06
Q9FFS8	3	2	8.93313e-06	1.60995	Canga	RM	19733.3	40S ribosomal protein S10-2 OS=Arabidopsis thaliana OX=3702 GN=RPS10B PE=2 SV=1	202158	199624	142833	154995	158114	180750	166337	170366	302341	257577	252721	261754	255082	326587	214795	343116
Q9FRV0	2	1	9.09707e-06	2.40807	RM	Canga	28701	Basic endochitinase C OS=Secale cereale OX=4550 GN=rscc PE=1 SV=1	45271.1	49956.5	82328.5	59923.2	56800.5	51076.9	51195.1	54295.2	20874.9	31269	23135.9	27452.9	21002.3	10914.8	30558.1	22015.3
O98671	14	0	9.19934e-06	2.01255	Canga	RM	52350.3	Ribulose bisphosphate carboxylase large chain (Fragment) OS=Tecoma stans OX=69904 GN=rbcL PE=3 SV=1	1.81329e+06	1.92084e+06	1.63732e+06	1.80168e+06	1.64652e+06	1.72378e+06	1.54544e+06	1.56211e+06	4.27431e+06	4.73438e+06	2.4988e+06	2.88148e+06	2.33276e+06	4.45795e+06	3.23433e+06	3.05925e+06
P69572;P69574;P69578;P69580;P69587;P69589;P69591;P92397;P92401;P92406;P69573;P69575;P69576;P69577;P69579;P69581;P69582;P69583;P69584;P69585;P69586;P69588;P69590;P92407;P28452	24	1	9.2291e-06	1.75464	Canga	RM	50744.3	Ribulose bisphosphate carboxylase large chain (Fragment) OS=Lupinus atlanticus OX=53218 GN=rbcL PE=3 SV=1	2.4228e+06	2.46106e+06	2.24162e+06	2.5318e+06	2.10944e+06	2.23471e+06	2.47059e+06	2.54332e+06	4.90413e+06	5.30971e+06	2.88393e+06	3.3049e+06	3.71972e+06	5.12443e+06	4.17364e+06	3.94457e+06
B1NWF8	17	0	9.23789e-06	2.13927	Canga	RM	53195.1	Ribulose bisphosphate carboxylase large chain OS=Manihot esculenta OX=3983 GN=rbcL PE=3 SV=1	1.64681e+06	1.70166e+06	1.27783e+06	1.37764e+06	1.38685e+06	1.45291e+06	1.32582e+06	1.30872e+06	3.90104e+06	4.18478e+06	2.23044e+06	2.56561e+06	1.93752e+06	4.01359e+06	2.98549e+06	2.73653e+06
Q9SF40;P49691	6	3	9.27378e-06	1.90818	Canga	RM	44816.3	60S ribosomal protein L4-1 OS=Arabidopsis thaliana OX=3702 GN=RPL4A PE=1 SV=1	292682	272819	223669	224719	285336	295932	300368	327894	689146	455401	378050	394882	504815	653945	611014	555437
A2Z8L4	2	0	9.34439e-06	2.46623	Canga	RM	93376	Homeobox-leucine zipper protein HOX9 OS=Oryza sativa subsp. indica OX=39946 GN=HOX9 PE=2 SV=2	56337.7	75871.3	51974.4	60706.8	74035.7	81181.7	82262.4	94883.9	179733	194009	98780.1	117011	224432	227355	175107	207214
P52428	4	2	9.42179e-06	1.79424	Canga	RM	29915.5	Proteasome subunit alpha type-1 OS=Oryza sativa subsp. japonica OX=39947 GN=PAF1 PE=2 SV=1	293544	248867	275136	302527	317108	312130	262279	284605	624237	491510	354453	374783	620387	616612	535385	502558
Q43298	17	3	9.60288e-06	1.60718	Canga	RM	61220.4	Chaperonin CPN60-2_ mitochondrial OS=Zea mays OX=4577 GN=CPN60II PE=2 SV=1	870268	865235	720256	818865	744914	747615	791357	799754	1.42589e+06	1.69556e+06	945202	1.07003e+06	1.14846e+06	1.37951e+06	1.28657e+06	1.26763e+06
A0A1I9LN01	3	1	9.60763e-06	1.8845	Canga	RM	63899.3	Protein LONG AFTER FAR-RED 3 OS=Arabidopsis thaliana OX=3702 GN=LAF3 PE=2 SV=1	414822	492097	333135	311896	366071	384019	403423	460925	926937	884560	547132	547921	769218	674228	907399	709658
P25838	16	0	1.00109e-05	2.18353	Canga	RM	53837.9	Ribulose bisphosphate carboxylase large chain OS=Stegnosperma halimifolium OX=3535 GN=rbcL PE=3 SV=1	1.55292e+06	1.60043e+06	1.18382e+06	1.27929e+06	1.2944e+06	1.35312e+06	1.2285e+06	1.19963e+06	3.72399e+06	3.97135e+06	2.1199e+06	2.44316e+06	1.79485e+06	3.86723e+06	2.84519e+06	2.58082e+06
Q9S9N1	16	3	1.00454e-05	1.68227	Canga	RM	71313.8	Heat shock 70 kDa protein 5 OS=Arabidopsis thaliana OX=3702 GN=HSP70-5 PE=2 SV=1	7.18103e+06	6.99259e+06	4.72427e+06	4.83186e+06	5.70042e+06	5.66823e+06	5.82561e+06	5.81053e+06	9.46393e+06	9.23914e+06	8.60177e+06	8.83326e+06	1.22786e+07	1.27332e+07	8.82483e+06	8.64526e+06
P27322	29	3	1.01166e-05	1.38979	Canga	RM	71106.4	Heat shock cognate 70 kDa protein 2 OS=Solanum lycopersicum OX=4081 GN=HSC-2 PE=2 SV=1	3.88149e+06	3.63249e+06	3.90669e+06	4.07765e+06	3.58533e+06	3.50795e+06	3.88247e+06	3.82364e+06	5.19718e+06	5.47553e+06	4.49017e+06	4.32245e+06	5.97705e+06	6.26213e+06	5.20168e+06	5.18123e+06
P28404	18	0	1.03273e-05	2.0092	Canga	RM	48389.7	Ribulose bisphosphate carboxylase large chain (Fragment) OS=Drosera burmannii OX=4365 GN=rbcL PE=3 SV=2	1.6533e+06	1.74374e+06	1.52509e+06	1.67474e+06	1.56889e+06	1.64846e+06	1.42357e+06	1.42973e+06	3.98181e+06	4.27656e+06	2.32944e+06	2.67993e+06	2.10838e+06	4.2084e+06	3.03829e+06	2.82872e+06
Q32360;Q32908;Q31809	11	0	1.04045e-05	1.54703	Canga	RM	50735.5	Ribulose bisphosphate carboxylase large chain (Fragment) OS=Galium scabrum OX=29794 GN=rbcL PE=3 SV=1	1.24266e+06	1.40221e+06	1.00281e+06	1.12374e+06	1.03943e+06	1.09739e+06	992050	1.08949e+06	1.91342e+06	2.26159e+06	1.45981e+06	1.67861e+06	1.53593e+06	1.59908e+06	1.61552e+06	1.84345e+06
Q9ZU46;P84720;P84732;P84735	5	3	1.04246e-05	7.41755	Canga	RM	79333.9	Receptor protein kinase-like protein ZAR1 OS=Arabidopsis thaliana OX=3702 GN=ZAR1 PE=1 SV=1	830732	856137	132926	148243	306008	328680	252532	287989	3.18281e+06	3.96418e+06	1.04386e+06	1.18622e+06	4.37987e+06	4.35798e+06	2.42836e+06	2.77193e+06
P51615;P43279	23	9	1.06736e-05	1.52651	Canga	RM	65683.3	NADP-dependent malic enzyme OS=Vitis vinifera OX=29760 PE=2 SV=1	1.52886e+06	1.48607e+06	1.12186e+06	1.08541e+06	1.33309e+06	1.30986e+06	1.46894e+06	1.44936e+06	2.00028e+06	1.89726e+06	1.76995e+06	1.70477e+06	2.277e+06	2.18435e+06	2.35251e+06	2.27495e+06
P55939	14	3	1.07144e-05	1.57342	Canga	RM	92518.5	Phospholipase D alpha 2 OS=Brassica oleracea var. capitata OX=3716 GN=PLD2 PE=1 SV=2	1.46392e+06	1.12469e+06	860171	851328	1.16422e+06	1.12211e+06	1.06675e+06	1.05027e+06	1.50241e+06	1.76683e+06	1.57955e+06	1.58917e+06	1.87758e+06	1.91371e+06	1.84668e+06	1.6183e+06
Q9M4X7	1	0	1.07202e-05	4.83386	Canga	RM	27651	Expansin-A6 OS=Oryza sativa subsp. japonica OX=39947 GN=EXPA6 PE=2 SV=1	24733.6	10492.6	18687.7	22507.9	20447.9	22506	23843.9	25186.9	116353	133897	35477.6	39330.4	100757	146949	138149	103141
O22254	2	1	1.07685e-05	6.8879	Canga	RM	21107.7	Putative 60S ribosomal protein L18-1 OS=Arabidopsis thaliana OX=3702 GN=RPL18A PE=3 SV=3	480077	542675	99125.5	110869	186627	201055	161418	180687	1.82094e+06	2.40264e+06	580404	688099	2.54434e+06	2.48551e+06	1.39083e+06	1.60496e+06
P47192;Q9ZTW3	1	0	1.10309e-05	2.13212	Canga	RM	25270.3	Vesicle-associated membrane protein 722 OS=Arabidopsis thaliana OX=3702 GN=VAMP722 PE=2 SV=2	77144.1	80696.4	61136	67921.9	63491.2	67235.5	87831.8	87807.3	184615	191034	92389.8	110556	150799	158342	175626	201546
P28411	11	0	1.1043e-05	1.46332	Canga	RM	52212.3	Ribulose bisphosphate carboxylase large chain (Fragment) OS=Drosera regia OX=4371 GN=rbcL PE=3 SV=2	949986	1.06565e+06	759238	838617	787016	838208	714284	776624	1.30524e+06	1.41308e+06	1.13113e+06	1.32019e+06	1.07772e+06	1.11361e+06	1.1728e+06	1.31386e+06
Q332Y4	6	0	1.12703e-05	1.66579	Canga	RM	55575.5	ATP synthase subunit alpha_ chloroplastic OS=Lactuca sativa OX=4236 GN=atpA PE=3 SV=1	175609	149943	141506	118860	133649	119450	175847	129996	204611	223975	249986	185118	257776	289134	276919	219577
P31691;P04709	12	4	1.13786e-05	1.56038	Canga	RM	41681.8	ADP_ATP carrier protein_ mitochondrial OS=Oryza sativa subsp. japonica OX=39947 GN=Os02g0718900 PE=2 SV=1	832802	884994	651104	668550	626316	637199	709146	694630	1.20519e+06	892555	1.02687e+06	918564	1.20345e+06	1.27165e+06	1.2656e+06	1.11771e+06
Q8VYI2	1	0	1.14874e-05	2.11694	Canga	RM	27156.9	Myb family transcription factor PHL12 OS=Arabidopsis thaliana OX=3702 GN=PHL12 PE=2 SV=1	80312.6	105428	83701.2	108522	90491.7	115806	89689.7	106711	205456	331591	136916	145307	236362	199659	184824	212501
Q942L2	2	0	1.16469e-05	2.25737	Canga	RM	41139.8	Protein disulfide isomerase-like 2-2 OS=Oryza sativa subsp. japonica OX=39947 GN=PDIL2-2 PE=2 SV=1	151138	111635	85324.1	97236.7	80813.7	74696.7	69864.2	70231.5	165500	139877	197744	185597	260815	206234	241299	275510
Q33101;P00876;Q3C1J4;Q8RU60	15	0	1.18316e-05	2.04316	Canga	RM	52453.5	Ribulose bisphosphate carboxylase large chain (Fragment) OS=Solandra grandiflora OX=33123 GN=rbcL PE=3 SV=1	1.59541e+06	1.66214e+06	1.44736e+06	1.60703e+06	1.48186e+06	1.56349e+06	1.33959e+06	1.33896e+06	3.90577e+06	4.15631e+06	2.21344e+06	2.57129e+06	2.03384e+06	4.09109e+06	2.93478e+06	2.68468e+06
Q9C7X7	16	0	1.19231e-05	1.49788	Canga	RM	68699	Heat shock 70 kDa protein 18 OS=Arabidopsis thaliana OX=3702 GN=HSP70-18 PE=2 SV=1	3.29407e+06	3.13004e+06	3.12053e+06	2.97414e+06	2.78047e+06	2.66863e+06	3.08988e+06	2.94001e+06	4.28429e+06	4.64717e+06	3.63224e+06	3.53438e+06	5.21605e+06	5.33138e+06	4.32851e+06	4.9718e+06
Q0V842	1	1	1.19808e-05	3.00131	Canga	RM	54776.3	Protein NEN2 OS=Arabidopsis thaliana OX=3702 GN=NEN2 PE=2 SV=1	145368	147898	55228.1	55710.5	130742	130341	90667	96675.8	180168	234367	332639	363875	335638	340799	366893	404631
Q31827;P14958;Q07210;P30830;Q49KZ0;P28457;Q05990;P28410;Q31738;Q31948;Q3BAN4;P28391;P28439;P36482;Q31951;P93890;Q0G9V4;Q31730;Q33443;Q8MD78;P24678;P26963;P28397;P28421;P28455;P28380;P31189;P31197;P36483;P48696;P69570;P69571;P92306;Q8WKC9;Q9MVE5;P04991;P24671;P24679;P26960;P26964;P31202;P41621;Q05796;Q68RZ8;O78261;P24677;P26962;Q32026;Q37227;Q33584;P31191	23	1	1.22063e-05	1.87597	Canga	RM	52165.1	Ribulose bisphosphate carboxylase large chain (Fragment) OS=Aesculus pavia OX=43872 GN=rbcL PE=3 SV=2	2.28676e+06	2.41771e+06	1.82786e+06	2.00591e+06	1.87667e+06	1.97114e+06	1.8034e+06	1.83207e+06	4.75196e+06	4.88941e+06	2.73339e+06	3.13926e+06	2.88961e+06	4.75365e+06	3.59057e+06	3.3081e+06
P26792	2	0	1.22526e-05	1.81174	Canga	RM	67098.3	Beta-fructofuranosidase_ insoluble isoenzyme 1 OS=Daucus carota OX=4039 GN=INV1 PE=1 SV=1	169508	188710	122926	132566	119236	128592	161215	166712	276669	251713	210941	248383	316193	204945	303421	342732
Q8VWK0	5	1	1.23328e-05	2.52237	Canga	RM	51517	26S proteasome non-ATPase regulatory subunit 12 homolog B OS=Arabidopsis thaliana OX=3702 GN=RPN5B PE=1 SV=1	262976	195714	313682	301520	225916	216246	359541	307852	729806	982080	470783	427002	647978	1.05722e+06	552078	640513
O99000;P28382;P28444;P28420	17	0	1.23352e-05	1.42861	Canga	RM	52106	Ribulose bisphosphate carboxylase large chain (Fragment) OS=Adenium obesum OX=69375 GN=rbcL PE=3 SV=1	1.68262e+06	1.82021e+06	1.49817e+06	1.651e+06	1.43071e+06	1.50398e+06	1.23575e+06	1.34214e+06	2.22454e+06	2.5909e+06	2.01304e+06	2.26558e+06	2.12668e+06	2.11086e+06	1.91902e+06	2.12788e+06
Q9LM84	1	1	1.23947e-05	1.79442	Canga	RM	24090	WUSCHEL-related homeobox 14 OS=Arabidopsis thaliana OX=3702 GN=WOX14 PE=1 SV=1	19853.4	26571.8	18574.4	25829.7	26944.6	31781.7	19535	24763.2	32036.2	41692.6	43470.4	39121.2	44785	40154.8	52405.6	54188.6
A2XHZ9;Q10JL1	2	2	1.25262e-05	3.83199	Canga	RM	51987	COBRA-like protein 5 OS=Oryza sativa subsp. indica OX=39946 GN=BC1 PE=2 SV=1	66239.4	72113.5	36452.3	57375.6	51369.9	63216.1	63461.2	91437.8	155489	290112	234115	248182	463146	291603	109670	130063
A2XFC7;Q10N21;P85940	10	5	1.26159e-05	1.62576	Canga	RM	27273.8	L-ascorbate peroxidase 1_ cytosolic OS=Oryza sativa subsp. indica OX=39946 GN=APX1 PE=2 SV=1	713550	735822	632670	622469	578761	569664	645409	546662	1.05053e+06	828306	927325	765902	1.15329e+06	1.19746e+06	1.25503e+06	1.0241e+06
P28399	12	0	1.27532e-05	1.48337	Canga	RM	53503.6	Ribulose bisphosphate carboxylase large chain OS=Digitalis purpurea OX=4164 GN=rbcL PE=3 SV=2	1.52957e+06	1.64865e+06	1.16158e+06	1.26655e+06	1.23052e+06	1.28038e+06	1.07337e+06	1.16936e+06	1.91439e+06	2.33781e+06	1.77682e+06	1.99052e+06	1.8435e+06	1.92787e+06	1.70816e+06	1.8686e+06
Q2PMS8;A4GGB2;A7Y3A4;P08215;Q9BBS3	6	0	1.2768e-05	4.17174	RM	Canga	55811	ATP synthase subunit alpha_ chloroplastic OS=Glycine max OX=3847 GN=atpA PE=3 SV=1	882748	697976	1.73408e+06	1.46687e+06	1.14886e+06	842029	1.74824e+06	1.90639e+06	447957	405327	510206	409555	230344	173427	179485	143179
Q05989	15	0	1.27837e-05	2.19544	Canga	RM	49468.1	Ribulose bisphosphate carboxylase large chain (Fragment) OS=Exacum affine OX=13525 GN=rbcL PE=3 SV=1	1.48976e+06	1.52362e+06	1.18874e+06	1.27241e+06	1.23397e+06	1.2835e+06	1.16471e+06	1.13601e+06	3.63383e+06	3.89239e+06	2.06616e+06	2.37738e+06	1.67182e+06	3.74206e+06	2.73258e+06	2.48089e+06
Q95694;P11421;P11422	16	0	1.30209e-05	2.03649	Canga	RM	49963.6	Ribulose bisphosphate carboxylase large chain (Fragment) OS=Camassia leichtlinii OX=49707 GN=rbcL PE=3 SV=1	1.60782e+06	1.68286e+06	1.46244e+06	1.62133e+06	1.49064e+06	1.57333e+06	1.34206e+06	1.34182e+06	3.91721e+06	4.17337e+06	2.20639e+06	2.56592e+06	2.0477e+06	4.10423e+06	2.95981e+06	2.7124e+06
P28436;P27066;P48698;Q32041;P28440;P48693;P48709;Q05994;Q31859;A4QLU1;P27065;Q2MIH9;Q32686;Q32699;P28406;P28449;Q31715;P25079;P25827;P28422;Q05797;O78259;O78260;O78262;P24676;P30828;Q7GUD0	25	0	1.33927e-05	1.74531	Canga	RM	51809.5	Ribulose bisphosphate carboxylase large chain (Fragment) OS=Oxalis dillenii OX=4035 GN=rbcL PE=3 SV=2	2.88018e+06	2.96255e+06	2.41765e+06	2.69465e+06	2.2387e+06	2.34589e+06	2.11877e+06	2.17037e+06	5.04872e+06	5.46498e+06	3.12264e+06	3.55236e+06	3.74765e+06	5.18567e+06	4.33926e+06	4.14598e+06
B9DHQ0;Q56WH1	14	0	1.35952e-05	5.87647	RM	Canga	50281.6	Tubulin alpha-5 chain OS=Arabidopsis thaliana OX=3702 GN=TUBA5 PE=1 SV=2	4.41526e+07	3.00012e+07	1.02815e+07	1.07895e+07	8.60283e+06	7.66406e+06	9.88189e+06	1.02454e+07	3.47399e+06	3.56721e+06	1.84369e+06	1.94134e+06	3.05871e+06	3.28371e+06	2.63075e+06	2.59821e+06
A4GGE0;P59033;Q2PMQ0;Q9BBQ1	1	0	1.36556e-05	7.00782	Canga	RM	15767.7	30S ribosomal protein S8_ chloroplastic OS=Phaseolus vulgaris OX=3885 GN=rps8 PE=3 SV=1	196990	245302	39034.1	44577	74989.5	84718.9	79403.5	73721.2	1.0541e+06	956650	226773	284099	943621	757339	750264	904863
P20025	1	0	1.36556e-05	7.00782	Canga	RM	28310	Myb-related protein Zm38 OS=Zea mays OX=4577 PE=2 SV=1	196990	245302	39034.1	44577	74989.5	84718.9	79403.5	73721.2	1.0541e+06	956650	226773	284099	943621	757339	750264	904863
P36484	13	0	1.39619e-05	2.27555	Canga	RM	52307.3	Ribulose bisphosphate carboxylase large chain (Fragment) OS=Chiococca alba OX=28527 GN=rbcL PE=3 SV=1	1.20336e+06	1.21679e+06	1.13126e+06	1.2376e+06	1.1318e+06	1.17603e+06	1.05636e+06	1.03331e+06	3.35198e+06	3.72814e+06	1.85724e+06	2.12e+06	1.52588e+06	3.66601e+06	2.45923e+06	2.19589e+06
A0A221J5X3	2	1	1.43222e-05	2.85411	RM	Canga	44784.6	(S)-8-oxocitronellyl enol synthase ISY1 OS=Nepeta racemosa OX=54731 GN=ISY1 PE=1 SV=1	37511.5	40354.3	33094.2	28407.3	56182.4	54071.4	64673.1	63713.4	12010.6	18677.6	17359.6	18142.7	19407.6	7756.43	20933	18155.7
Q06327	12	2	1.44017e-05	1.72264	Canga	RM	98159.4	Linoleate 9S-lipoxygenase 1 OS=Arabidopsis thaliana OX=3702 GN=LOX1 PE=1 SV=1	1.08248e+06	1.11832e+06	1.09245e+06	1.2631e+06	1.31613e+06	1.29498e+06	1.02941e+06	1.1388e+06	1.79549e+06	1.48593e+06	2.23764e+06	2.22097e+06	2.61346e+06	2.44581e+06	1.637e+06	1.64571e+06
P93262	22	5	1.44648e-05	2.34885	Canga	RM	63731	Phosphoglucomutase_ cytoplasmic OS=Mesembryanthemum crystallinum OX=3544 GN=PGM1 PE=2 SV=1	3.3282e+06	2.96666e+06	2.55129e+06	2.4638e+06	2.16587e+06	2.19736e+06	2.07644e+06	2.0355e+06	6.18568e+06	6.54625e+06	4.32134e+06	4.63525e+06	3.90849e+06	4.12453e+06	8.00795e+06	8.74278e+06
O22582;O65819;O23629;P40283;Q1S9I9;Q1SWQ1;Q9FFC0;Q9LQQ4;Q9LZT0;Q9SI96;Q1SU99;Q99285;Q9LZ45;Q9ZUS0;P93354;Q9LFF6	6	2	1.44711e-05	2.7694	RM	Canga	16087	Histone H2B OS=Gossypium hirsutum OX=3635 GN=HIS2B PE=2 SV=3	241394	311532	390729	405051	621360	607229	385902	473977	162711	125347	104391	90013.4	180942	177970	196118	203630
P14224	1	1	1.45977e-05	Infinity	RM	Canga	13223.1	Photosystem I reaction center subunit V_ chloroplastic OS=Chlamydomonas reinhardtii OX=3055 GN=PSAG PE=1 SV=1	26.3786	5.54721	2.33611	5.36069	13.7372	7.86166	199.213	88.5309	0	0	0	0	0	0	0	0
P36489;Q31750	17	1	1.46357e-05	2.2069	Canga	RM	52448.4	Ribulose bisphosphate carboxylase large chain (Fragment) OS=Strychnos nux-vomica OX=28545 GN=rbcL PE=3 SV=1	1.33174e+06	1.29374e+06	1.21545e+06	1.32039e+06	1.20107e+06	1.24304e+06	1.13859e+06	1.1105e+06	3.46507e+06	3.88491e+06	1.94782e+06	2.22e+06	1.62981e+06	3.73455e+06	2.58374e+06	2.28203e+06
Q9C522	14	0	1.48284e-05	2.22935	Canga	RM	66384.1	ATP-citrate synthase beta chain protein 1 OS=Arabidopsis thaliana OX=3702 GN=ACLB-1 PE=2 SV=1	3.80264e+06	3.94432e+06	2.10615e+06	2.31795e+06	2.67821e+06	2.77823e+06	2.66981e+06	2.78148e+06	7.4418e+06	6.63645e+06	4.35901e+06	4.70148e+06	5.67031e+06	5.24047e+06	8.29973e+06	9.10139e+06
P10847	3	0	1.48745e-05	2.30162	Canga	RM	41253.1	Alcohol dehydrogenase 2 OS=Hordeum vulgare OX=4513 GN=ADH2 PE=3 SV=1	58025.8	78041.5	79774.6	87152.4	55826.9	59082.4	60933	70460.8	115260	197138	112174	121126	116667	152542	226627	222737
O19989	23	0	1.49621e-05	1.80052	Canga	RM	52112	Ribulose bisphosphate carboxylase large chain (Fragment) OS=Bulnesia arborea OX=66627 GN=rbcL PE=3 SV=1	1.98217e+06	1.96581e+06	1.86379e+06	2.09819e+06	1.65601e+06	1.75234e+06	2.05196e+06	2.08705e+06	4.08035e+06	4.58162e+06	2.42208e+06	2.72091e+06	2.90621e+06	4.39883e+06	3.47527e+06	3.24589e+06
Q32890;Q32668;Q32663	10	0	1.50733e-05	1.71622	Canga	RM	48878.4	Ribulose bisphosphate carboxylase large chain (Fragment) OS=Pellaea rotundifolia OX=40973 GN=rbcL PE=3 SV=1	330681	356949	250648	270293	288358	304249	250504	269408	478280	525527	574145	664489	393739	362631	477932	506747
P25777	2	1	1.52781e-05	2.25924	Canga	RM	50996.3	Oryzain beta chain OS=Oryza sativa subsp. japonica OX=39947 GN=Os04g0670200 PE=1 SV=2	166599	138334	129522	93407	152473	116198	129361	90772	273276	330122	206495	160747	323611	327255	331154	344228
Q3ZJ68;Q9TL34	11	4	1.55295e-05	1.36979	Canga	RM	51905.7	ATP synthase subunit beta_ chloroplastic OS=Tupiella akineta OX=160070 GN=atpB PE=3 SV=1	333094	330250	271910	255329	277569	285476	302417	299070	430694	380166	369286	371110	475851	449545	380019	369350
Q9FND8	3	1	1.5654e-05	2.34658	Canga	RM	71556.4	Pentatricopeptide repeat-containing protein At5g40400 OS=Arabidopsis thaliana OX=3702 GN=At5g40400 PE=2 SV=1	99886.3	111429	79505	91034.3	94666.7	103369	86141.7	77296.9	186198	174191	147979	167669	187835	187597	297938	394873
P56648;P28260;P25832	22	0	1.56765e-05	1.83171	Canga	RM	52975.1	Ribulose bisphosphate carboxylase large chain OS=Vitis vinifera OX=29760 GN=rbcL PE=3 SV=2	2.52091e+06	2.56495e+06	1.90721e+06	2.09481e+06	1.81051e+06	1.91155e+06	1.71051e+06	1.72158e+06	4.38252e+06	4.6412e+06	2.66024e+06	3.03095e+06	3.0601e+06	4.5231e+06	3.8362e+06	3.61641e+06
Q9FGR9	2	2	1.57058e-05	3.22889	Canga	RM	41164.2	KDEL-tailed cysteine endopeptidase CEP1 OS=Arabidopsis thaliana OX=3702 GN=CEP1 PE=1 SV=1	17945.4	28025	8183.99	12940.1	8890.3	19032.2	11184.4	15796.2	52676.1	94840.1	41733.9	46745.3	42453.6	34618.7	33712.1	47136.9
O22263	2	1	1.57974e-05	2.05031	Canga	RM	39839.2	Protein disulfide-isomerase like 2-1 OS=Arabidopsis thaliana OX=3702 GN=PDIL2-1 PE=2 SV=1	84541.6	95169.9	66285.1	81315.5	81220.6	89771.1	77982.2	87951	159351	293882	113908	132493	191158	154129	151543	165428
Q9LUM6	1	0	1.5852e-05	2.02725	Canga	RM	44390.9	F-box protein At3g17710 OS=Arabidopsis thaliana OX=3702 GN=At3g17710 PE=2 SV=1	150530	186159	129467	118418	101035	109665	115609	122233	335254	292186	189609	168666	298601	245205	273382	291478
O19872	13	0	1.60169e-05	1.42355	Canga	RM	52350.2	Ribulose bisphosphate carboxylase large chain (Fragment) OS=Bixa orellana OX=66672 GN=rbcL PE=3 SV=2	1.00994e+06	1.12738e+06	756072	847593	806880	848286	771516	835863	1.32868e+06	1.4087e+06	1.08999e+06	1.26505e+06	1.20477e+06	1.17087e+06	1.22572e+06	1.27609e+06
Q39102	3	0	1.60651e-05	1.85205	Canga	RM	76930.5	ATP-dependent zinc metalloprotease FTSH 1_ chloroplastic OS=Arabidopsis thaliana OX=3702 GN=FTSH1 PE=1 SV=2	490470	341792	325026	343569	455927	399871	393525	405623	587603	618770	657228	593496	1.06582e+06	951454	665557	704776
Q944P7	8	1	1.62538e-05	1.67302	Canga	RM	61706.5	Leucine aminopeptidase 2_ chloroplastic OS=Arabidopsis thaliana OX=3702 GN=LAP2 PE=2 SV=2	456739	484970	488058	582121	587263	626766	439530	457692	939037	1.01273e+06	633758	660475	854907	999466	914971	882765
Q31795	11	0	1.64094e-05	1.48024	Canga	RM	53216.2	Ribulose bisphosphate carboxylase large chain OS=Anthoceros angustus OX=48387 GN=rbcL PE=2 SV=2	982206	1.10011e+06	757668	847595	793467	828096	714367	771030	1.29669e+06	1.41856e+06	1.21927e+06	1.41274e+06	1.09173e+06	1.10616e+06	1.19879e+06	1.3136e+06
P37821	1	0	1.6435e-05	10.1374	Canga	RM	53763.9	1-aminocyclopropane-1-carboxylate synthase OS=Malus domestica OX=3750 GN=ACS-1 PE=1 SV=2	2429.47	1350.1	5678.73	4696.27	10656.2	8180.84	30012.1	25372	60318.6	85702.4	66097.5	63662.8	208888	196647	104988	109600
Q33406	16	1	1.65134e-05	1.46351	Canga	RM	52778.8	Ribulose bisphosphate carboxylase large chain (Fragment) OS=Deppea grandiflora OX=43474 GN=rbcL PE=3 SV=1	1.89337e+06	2.06222e+06	1.47021e+06	1.67775e+06	1.5326e+06	1.61867e+06	1.43776e+06	1.5784e+06	2.38523e+06	2.62943e+06	1.98617e+06	2.30812e+06	2.81207e+06	2.22579e+06	2.37032e+06	2.70515e+06
Q01771	3	0	1.68681e-05	2.88726	Canga	RM	45529.7	Stearoyl-[acyl-carrier-protein] 9-desaturase_ seed specific_ chloroplastic OS=Brassica napus OX=3708 PE=2 SV=1	204437	247431	165866	181148	219562	235211	237036	266537	792393	599091	292377	327412	735102	807526	715003	804672
C7E5V8;Q2NM15	1	1	1.72389e-05	8.94584	RM	Canga	62001.9	(E)-beta-farnesene synthase OS=Zea mays subsp. huehuetenangensis OX=112001 PE=1 SV=1	24801	16600.3	48322	46906.3	27478.4	24830.6	57523.9	55403.8	5421.03	6396.53	9147.01	6516.54	700.217	902.902	3110.87	1548.66
P28186;Q39433;Q9LZD4;O24466;Q9SF91	9	2	1.73388e-05	1.66027	Canga	RM	24006.1	Ras-related protein RABE1c OS=Arabidopsis thaliana OX=3702 GN=RABE1C PE=1 SV=1	1.01118e+06	1.12996e+06	689595	768188	890736	959747	981554	1.12075e+06	1.51377e+06	1.65084e+06	1.20866e+06	1.31412e+06	1.85059e+06	1.79027e+06	1.61677e+06	1.59281e+06
Q2KNB9	5	2	1.76121e-05	1.92862	Canga	RM	53853.8	Hexokinase-2 OS=Oryza sativa subsp. japonica OX=39947 GN=HXK2 PE=2 SV=1	1.01317e+06	868882	615508	728575	647590	703364	572137	634621	1.08978e+06	1.9079e+06	955591	1.28924e+06	1.59904e+06	1.53362e+06	1.35256e+06	1.42712e+06
Q8SN66;P43228;P33536	14	0	1.77441e-05	2.20426	Canga	RM	53132	Ribulose bisphosphate carboxylase large chain OS=Chaetosphaeridium globosum OX=96477 GN=rbcL PE=3 SV=2	1.44168e+06	1.55096e+06	1.43994e+06	1.41547e+06	1.30218e+06	1.33812e+06	1.32504e+06	1.32378e+06	3.97351e+06	4.3619e+06	2.17505e+06	2.52452e+06	1.69541e+06	3.91669e+06	3.05551e+06	2.84659e+06
O99001	13	1	1.80341e-05	1.43267	Canga	RM	51430.3	Ribulose bisphosphate carboxylase large chain (Fragment) OS=Beaumontia grandiflora OX=63464 GN=rbcL PE=3 SV=1	1.36255e+06	1.48218e+06	1.19818e+06	1.32939e+06	1.19632e+06	1.27296e+06	966807	1.05101e+06	1.78881e+06	2.00711e+06	1.64476e+06	1.88996e+06	1.86512e+06	1.68486e+06	1.56258e+06	1.68208e+06
A0A2R6X6S3	4	2	1.83861e-05	2.51199	Canga	RM	100802	Protein SOSEKI OS=Marchantia polymorpha OX=3197 GN=SOK PE=1 SV=1	252588	257583	371053	395267	304065	304534	260225	259541	605062	643586	1.14764e+06	1.17788e+06	415717	566903	712278	771922
Q9LH50	3	1	1.87811e-05	1.736	Canga	RM	24891.2	Ras-related protein RABA4d OS=Arabidopsis thaliana OX=3702 GN=RABA4D PE=1 SV=1	289705	277489	284278	313450	319642	311860	341314	344395	613030	621135	367562	409920	696492	601092	532242	467516
Q32701	16	0	1.92568e-05	2.26868	Canga	RM	52918.9	Ribulose bisphosphate carboxylase large chain OS=Notothixos subaureus OX=36002 GN=rbcL PE=3 SV=1	1.28142e+06	1.35045e+06	1.06308e+06	1.1674e+06	1.15704e+06	1.21169e+06	1.19203e+06	1.17018e+06	3.66145e+06	3.77326e+06	1.83072e+06	2.14912e+06	1.54106e+06	3.61601e+06	2.75054e+06	2.44197e+06
Q9FLX7	2	2	1.93767e-05	2.17912	Canga	RM	19350	Probable NADH dehydrogenase [ubiquinone] 1 alpha subcomplex subunit 5_ mitochondrial OS=Arabidopsis thaliana OX=3702 GN=At5g52840 PE=1 SV=1	72720.3	61812.4	77764.9	75797.3	68004.7	55362.5	100992	78871.1	170392	165432	122287	94920.2	238438	184907	182159	130035
Q05795;Q05799;Q05801;Q05802;Q05803	10	0	1.94045e-05	1.40166	Canga	RM	44146	Ribulose bisphosphate carboxylase large chain (Fragment) OS=Barclaya longifolia OX=4412 GN=rbcL PE=3 SV=1	1.29524e+06	1.40678e+06	1.15509e+06	1.28379e+06	1.14184e+06	1.21167e+06	940461	1.0159e+06	1.62694e+06	1.81747e+06	1.55863e+06	1.78851e+06	1.74094e+06	1.6798e+06	1.43587e+06	1.5986e+06
Q9SJH7;Q9LXS6	5	4	1.9424e-05	1.88636	Canga	RM	56289.4	Citrate synthase 3_ peroxisomal OS=Arabidopsis thaliana OX=3702 GN=CSY3 PE=2 SV=1	266460	297306	184117	216376	205210	222192	254466	286101	614682	488184	318397	325616	453216	450843	477993	515939
Q41436	8	1	1.94684e-05	1.76062	Canga	RM	43018.5	Chalcone synthase 1A OS=Solanum tuberosum OX=4113 GN=CHS1A PE=2 SV=1	480378	552110	365625	424119	457849	479777	462538	519807	951177	818764	594706	657910	1.10046e+06	669635	855141	940792
Q9ZUC1	1	0	1.94924e-05	1.9041	Canga	RM	41157.4	NADPH-dependent alkenal/one oxidoreductase_ chloroplastic OS=Arabidopsis thaliana OX=3702 GN=AOR PE=1 SV=2	95781	108826	91642.2	103066	102512	111354	115321	132490	234135	171377	135746	149783	271564	262819	210421	203572
P29022	2	0	1.96452e-05	1.60521	Canga	RM	30037.1	Endochitinase A OS=Zea mays OX=4577 GN=CHIA PE=1 SV=1	177968	169510	156914	164036	166223	184720	222945	233712	315684	274487	260918	274289	341723	360838	226806	314587
A2YLX7;A3BKF2	3	3	1.97392e-05	1.75287	Canga	RM	18613.9	Protein LHCP TRANSLOCATION DEFECT OS=Oryza sativa subsp. indica OX=39946 GN=LTD PE=3 SV=1	126142	115012	90216	102697	143955	143196	149803	171973	201674	266376	176532	226894	275841	221374	230730	228810
V9VGU0	2	1	1.98253e-05	6.85849	Canga	RM	52245.4	Vicilin Pin k 2.0101 OS=Pinus koraiensis OX=88728 PE=1 SV=1	278657	292259	56610.9	62389.8	111350	115846	83530.6	106781	764193	1.44025e+06	345391	395165	1.59525e+06	1.72417e+06	634780	696054
P28413	12	1	1.99959e-05	1.40773	Canga	RM	52372.2	Ribulose bisphosphate carboxylase large chain (Fragment) OS=Eriodictyon californicum OX=4132 GN=rbcL PE=3 SV=1	1.31683e+06	1.49519e+06	1.22331e+06	1.39894e+06	1.19607e+06	1.26226e+06	1.08253e+06	1.19265e+06	1.89992e+06	2.23548e+06	1.52841e+06	1.77744e+06	1.65562e+06	1.73032e+06	1.64634e+06	1.83998e+06
O24509	2	1	2.01263e-05	3.21911	Canga	RM	72971	Acid beta-fructofuranosidase OS=Phaseolus vulgaris OX=3885 PE=2 SV=1	1.90637e+06	1.66726e+06	959595	1.03532e+06	1.1073e+06	1.08599e+06	1.11022e+06	1.1027e+06	4.64039e+06	5.04345e+06	2.57907e+06	2.9188e+06	2.20098e+06	2.35383e+06	5.78089e+06	6.59237e+06
O82018	8	1	2.02251e-05	2.46429	Canga	RM	16908.8	Calmodulin OS=Mougeotia scalaris OX=13158 PE=2 SV=3	2.214e+06	1.79156e+06	805510	926151	1.20334e+06	1.20764e+06	1.68188e+06	1.74986e+06	3.6685e+06	4.32649e+06	2.71521e+06	2.77777e+06	2.84535e+06	3.45778e+06	5.16152e+06	3.58374e+06
P19950;P42036;P93377	7	0	2.0387e-05	3.58916	Canga	RM	16314.7	40S ribosomal protein S14 OS=Zea mays OX=4577 PE=3 SV=1	1.58363e+06	1.77557e+06	682706	680475	818692	804807	833783	671142	3.28594e+06	2.82383e+06	1.87928e+06	1.67504e+06	5.14147e+06	4.73753e+06	4.15954e+06	4.47517e+06
A2T321	2	2	2.05397e-05	3.31927	Canga	RM	27422.4	30S ribosomal protein S2_ chloroplastic OS=Angiopteris evecta OX=13825 GN=rps2 PE=3 SV=1	410754	432308	132858	131164	329297	339799	359858	361158	702566	901066	745189	755689	1.24899e+06	1.3167e+06	1.23299e+06	1.38569e+06
Q2VEX9	5	1	2.05662e-05	1.60272	Canga	RM	68673.7	Prolycopene isomerase_ chloroplastic OS=Daucus carota OX=4039 GN=CRTISO PE=2 SV=1	706334	727017	623564	683908	719708	745836	661663	786801	1.42287e+06	1.22479e+06	813512	861414	1.24176e+06	1.24477e+06	1.07429e+06	1.17971e+06
Q9SVQ3	3	0	2.07839e-05	2.69511	Canga	RM	58286.9	Rop guanine nucleotide exchange factor 9 OS=Arabidopsis thaliana OX=3702 GN=ROPGEF9 PE=1 SV=1	626265	629053	470333	455307	581310	566973	622056	716994	730087	1.09401e+06	1.96304e+06	1.97384e+06	2.09487e+06	2.21371e+06	1.21737e+06	1.29466e+06
A4QKN1	1	0	2.08871e-05	3.25747	RM	Canga	18765.6	50S ribosomal protein L22_ chloroplastic OS=Capsella bursa-pastoris OX=3719 GN=rpl22 PE=3 SV=1	43330.5	42766.6	76529	61039.2	29487.7	27419.4	24741.8	25166.7	16862.3	13925.9	9862.93	11515.3	16902.1	9242.61	14996.6	8145.51
O65872	5	0	2.12372e-05	1.68672	Canga	RM	43663.1	Chalcone synthase OS=Pinus strobus OX=3348 GN=CHS PE=2 SV=1	276583	331862	257870	276083	403372	441842	337023	376418	615130	616076	621810	649744	592966	480485	438999	540714
Q9C5M1	2	1	2.18417e-05	2.42914	Canga	RM	25573.9	Large ribosomal RNA subunit accumulation protein YCED homolog 2_ chloroplastic OS=Arabidopsis thaliana OX=3702 GN=At3g19800 PE=2 SV=1	289492	282565	272334	250662	252418	246683	279868	262352	596547	485920	433274	331903	890920	683175	880568	887243
Q06GQ2	15	0	2.20701e-05	2.20094	Canga	RM	53233.3	Ribulose bisphosphate carboxylase large chain OS=Piper cenocladum OX=398741 GN=rbcL PE=3 SV=1	1.44029e+06	1.55647e+06	1.25113e+06	1.3659e+06	1.2906e+06	1.34114e+06	1.3434e+06	1.34599e+06	3.92799e+06	4.28858e+06	2.04848e+06	2.39147e+06	1.72464e+06	3.93054e+06	2.99509e+06	2.76033e+06
Q32283;Q31946;Q31992;Q32303;Q32345;Q33274;Q32255;Q32256;Q33062	13	0	2.20746e-05	2.22041	Canga	RM	50703.5	Ribulose bisphosphate carboxylase large chain (Fragment) OS=Galium elongatum OX=29791 GN=rbcL PE=3 SV=1	1.45537e+06	1.57772e+06	1.22343e+06	1.35874e+06	1.31065e+06	1.36928e+06	1.36138e+06	1.36982e+06	4.01674e+06	4.42398e+06	2.04915e+06	2.39021e+06	1.78687e+06	3.98241e+06	3.01397e+06	2.81981e+06
P28427	14	0	2.21107e-05	2.03444	Canga	RM	52327.4	Ribulose bisphosphate carboxylase large chain (Fragment) OS=Jasminum simplicifolium subsp. suavissimum OX=4148 GN=rbcL PE=3 SV=1	1.53739e+06	1.6132e+06	1.43445e+06	1.56353e+06	1.3988e+06	1.47785e+06	1.26713e+06	1.25156e+06	3.74236e+06	4.0421e+06	2.13909e+06	2.49213e+06	1.83501e+06	3.89708e+06	2.78008e+06	2.55749e+06
Q338B9	4	0	2.21427e-05	1.60718	Canga	RM	56970.6	Histone acetyltransferase GCN5 OS=Oryza sativa subsp. japonica OX=39947 GN=GCN5 PE=2 SV=1	368983	318904	438035	484461	432572	458289	311905	317047	522502	565774	596921	635933	653628	608106	661043	786887
P48694	15	0	2.21697e-05	2.2015	Canga	RM	53867	Ribulose bisphosphate carboxylase large chain OS=Coffea arabica OX=13443 GN=rbcL PE=3 SV=2	1.48172e+06	1.58236e+06	1.25001e+06	1.3782e+06	1.31836e+06	1.36424e+06	1.36778e+06	1.36925e+06	4.03253e+06	4.36395e+06	2.05365e+06	2.39655e+06	1.78895e+06	3.96937e+06	3.04315e+06	2.8148e+06
Q31886	9	0	2.25609e-05	1.63752	Canga	RM	53217.3	Ribulose bisphosphate carboxylase large chain OS=Bouvardia ternifolia OX=29783 GN=rbcL PE=3 SV=2	817647	868491	609646	637283	615051	627260	512918	560379	996822	1.3822e+06	1.05767e+06	1.20661e+06	1.05073e+06	1.03987e+06	862524	998396
Q9STW6;Q9LTX9	17	4	2.25765e-05	2.19335	Canga	RM	76622.2	Heat shock 70 kDa protein 6_ chloroplastic OS=Arabidopsis thaliana OX=3702 GN=HSP70-6 PE=1 SV=1	1.14201e+06	1.16355e+06	1.14106e+06	1.22263e+06	1.50117e+06	1.46609e+06	1.30582e+06	1.25176e+06	3.82223e+06	3.65652e+06	1.71212e+06	1.91476e+06	2.14399e+06	3.85046e+06	2.78771e+06	2.47146e+06
A6MMD0	14	0	2.28886e-05	2.3613	Canga	RM	53139.1	Ribulose bisphosphate carboxylase large chain OS=Chloranthus spicatus OX=13006 GN=rbcL PE=3 SV=1	1.19077e+06	1.28642e+06	1.01486e+06	1.13038e+06	1.08672e+06	1.15285e+06	1.11585e+06	1.0997e+06	3.6336e+06	3.78979e+06	1.74445e+06	2.03714e+06	1.4572e+06	3.58234e+06	2.73953e+06	2.45079e+06
P28426	24	0	2.33108e-05	1.82745	Canga	RM	52006.9	Ribulose bisphosphate carboxylase large chain (Fragment) OS=Ilex crenata OX=4296 GN=rbcL PE=3 SV=1	1.98791e+06	2.02976e+06	1.79903e+06	2.02312e+06	1.65556e+06	1.75725e+06	2.19106e+06	2.2366e+06	4.39028e+06	4.57117e+06	2.38327e+06	2.73031e+06	2.98195e+06	4.41738e+06	3.7139e+06	3.46664e+06
P23712	3	0	2.33886e-05	1.77267	Canga	RM	39641.6	Glutamine synthetase OS=Lactuca sativa OX=4236 PE=2 SV=2	46141.3	59653.8	32951.9	39191.9	38784.2	54469.9	45831.1	53346.1	69926.7	76621.6	94539	97042.4	101650	64839.8	70149.7	81774.3
Q6YXQ8	1	0	2.34587e-05	1.87899	Canga	RM	20015.9	NAD(P)H-quinone oxidoreductase subunit J_ chloroplastic OS=Physcomitrium patens OX=3218 GN=ndhJ PE=3 SV=1	563612	550304	579730	506992	545371	516383	627290	545235	1.06833e+06	1.09757e+06	726198	637369	1.43198e+06	1.18692e+06	1.17023e+06	1.01457e+06
Q39085	1	0	2.34587e-05	1.87899	Canga	RM	65679.5	Delta(24)-sterol reductase OS=Arabidopsis thaliana OX=3702 GN=DIM PE=1 SV=2	563612	550304	579730	506992	545371	516383	627290	545235	1.06833e+06	1.09757e+06	726198	637369	1.43198e+06	1.18692e+06	1.17023e+06	1.01457e+06
O23337	3	0	2.34898e-05	7.01931	RM	Canga	83538.8	Pentatricopeptide repeat-containing protein At4g14820 OS=Arabidopsis thaliana OX=3702 GN=PCMP-H3 PE=2 SV=1	4.42628e+07	2.99812e+07	8.94886e+06	9.39979e+06	7.45546e+06	6.48357e+06	9.06871e+06	9.20384e+06	2.8932e+06	3.37882e+06	1.66715e+06	1.6719e+06	1.23181e+06	3.41879e+06	2.05128e+06	1.46718e+06
Q32397	11	0	2.37406e-05	1.45409	Canga	RM	50731.6	Ribulose bisphosphate carboxylase large chain (Fragment) OS=Hydnophytum formicarum OX=29797 GN=rbcL PE=3 SV=1	965851	1.10284e+06	806506	896448	815447	876155	740225	810197	1.40011e+06	1.52488e+06	1.1285e+06	1.31757e+06	1.12302e+06	1.1211e+06	1.21211e+06	1.37122e+06
P18026	21	0	2.39153e-05	1.53206	Canga	RM	50567.7	Tubulin beta-2 chain OS=Zea mays OX=4577 GN=TUBB2 PE=2 SV=1	3.30064e+06	3.1313e+06	2.38271e+06	2.54249e+06	2.46852e+06	2.49578e+06	2.46776e+06	2.53977e+06	3.88752e+06	3.81187e+06	3.29108e+06	3.36261e+06	4.94158e+06	4.63997e+06	4.61438e+06	4.12829e+06
P28454	20	0	2.40189e-05	1.83273	Canga	RM	52089	Ribulose bisphosphate carboxylase large chain (Fragment) OS=Securidaca diversifolia OX=4278 GN=rbcL PE=3 SV=2	2.21003e+06	2.31964e+06	1.91862e+06	2.17971e+06	1.8305e+06	1.93674e+06	2.37233e+06	2.44299e+06	4.75563e+06	5.18266e+06	2.6196e+06	2.99133e+06	3.29038e+06	4.80071e+06	4.02953e+06	3.87242e+06
P27081;P25083	12	3	2.43302e-05	1.80863	Canga	RM	42000	ADP_ATP carrier protein_ mitochondrial (Fragment) OS=Solanum tuberosum OX=4113 GN=ANT1 PE=2 SV=1	867588	877638	604482	608892	593219	571206	715026	650349	1.219e+06	869524	1.11266e+06	972708	1.45167e+06	1.53393e+06	1.50985e+06	1.25715e+06
P0C5A4	4	2	2.44208e-05	3.70471	Canga	RM	20514.2	Late embryogenesis abundant protein 19 OS=Oryza sativa subsp. japonica OX=39947 GN=LEA19 PE=2 SV=1	499175	597952	167990	227592	287537	320220	253911	291956	1.35549e+06	1.80568e+06	548489	634180	1.61967e+06	1.56276e+06	1.07524e+06	1.2024e+06
Q8LAH7	2	1	2.48019e-05	2.29492	Canga	RM	41452.9	12-oxophytodienoate reductase 1 OS=Arabidopsis thaliana OX=3702 GN=OPR1 PE=1 SV=2	97606.2	116974	75486.7	90664.7	87105	94116.4	90448.2	104572	336632	338669	128622	158573	195485	193715	187635	197862
Q93Y35;Q8W425	11	7	2.50423e-05	1.67141	Canga	RM	44453.3	26S proteasome non-ATPase regulatory subunit 6 homolog OS=Arabidopsis thaliana OX=3702 GN=RPN7 PE=1 SV=1	620489	612446	598840	646266	705500	708828	681784	748522	1.32645e+06	1.18533e+06	758081	811218	1.28965e+06	1.28087e+06	1.13059e+06	1.11421e+06
Q32271;Q32344	13	1	2.50652e-05	2.24035	Canga	RM	50735.5	Ribulose bisphosphate carboxylase large chain (Fragment) OS=Galium corsicum OX=29789 GN=rbcL PE=3 SV=1	1.44645e+06	1.58006e+06	1.22444e+06	1.36426e+06	1.3005e+06	1.36426e+06	1.336e+06	1.34344e+06	4.03736e+06	4.41815e+06	2.03093e+06	2.37136e+06	1.73863e+06	3.95136e+06	3.08444e+06	2.92071e+06
P0DKK1;P0DKK2;P43209;Q8RXU5;Q9SRK6;Q9XHE4	1	0	2.53467e-05	7.48428	RM	Canga	10471.2	60S ribosomal protein L37a-1 OS=Oryza sativa subsp. japonica OX=39947 GN=Os01g0679700 PE=1 SV=1	7139.51	7754.02	3926.62	9584.27	17794.3	17367.4	15166.2	18660.9	1130.8	245.183	2039.05	2312.85	1157.2	1130.54	2116.51	2880.89
Q9SIH0;Q9CAX6	8	0	2.54243e-05	4.29201	Canga	RM	16313.8	40S ribosomal protein S14-1 OS=Arabidopsis thaliana OX=3702 GN=RPS14A PE=1 SV=1	1.39982e+06	1.57925e+06	478183	439717	511147	467482	686158	474968	2.80928e+06	2.62361e+06	1.65546e+06	1.44508e+06	4.82104e+06	4.57433e+06	3.89637e+06	4.08448e+06
O04121	3	1	2.5573e-05	2.08233	Canga	RM	49670.6	Choline monooxygenase_ chloroplastic OS=Spinacia oleracea OX=3562 GN=CMO PE=1 SV=1	139556	156911	139262	146842	202645	211822	145466	141365	205015	260096	474040	463842	344108	330732	303984	291627
P22302	3	3	2.56325e-05	2.08645	Canga	RM	23042.1	Superoxide dismutase [Fe]_ chloroplastic (Fragment) OS=Nicotiana plumbaginifolia OX=4092 GN=SODB PE=2 SV=1	225245	265629	174350	182769	148889	173570	164061	155366	427372	493991	304872	244453	371425	336471	568607	361373
P29828	13	5	2.57194e-05	1.71747	Canga	RM	57315.5	Protein disulfide-isomerase OS=Medicago sativa OX=3879 GN=PDI PE=2 SV=1	907077	860677	669821	660749	738020	747856	700827	664980	1.30068e+06	1.54186e+06	914875	902921	1.55111e+06	1.41902e+06	1.2796e+06	1.30892e+06
Q9XF98	3	0	2.62228e-05	1.85226	Canga	RM	48587.4	Calreticulin OS=Prunus armeniaca OX=36596 PE=2 SV=1	476106	408813	384544	433419	356655	316092	376881	387976	800147	1.09501e+06	649897	658285	674691	857922	588853	492177
P28450	21	0	2.62432e-05	1.78898	Canga	RM	48757.2	Ribulose bisphosphate carboxylase large chain (Fragment) OS=Sanguinaria canadensis OX=3472 GN=rbcL PE=3 SV=1	2.5274e+06	2.57953e+06	1.92737e+06	2.14982e+06	1.84706e+06	1.95923e+06	2.30791e+06	2.36377e+06	4.73224e+06	5.11894e+06	2.70919e+06	3.08112e+06	3.41289e+06	4.83106e+06	3.97503e+06	3.73659e+06
Q9SZN1	24	0	2.62639e-05	5.52414	RM	Canga	54418.9	V-type proton ATPase subunit B2 OS=Arabidopsis thaliana OX=3702 GN=VHA-B2 PE=1 SV=1	4.45908e+07	3.05571e+07	1.02004e+07	1.06726e+07	8.65018e+06	7.71722e+06	1.0148e+07	1.05542e+07	3.50404e+06	3.90269e+06	2.11788e+06	2.30619e+06	3.76832e+06	4.13381e+06	2.14388e+06	2.21574e+06
Q6JJ61	1	0	2.63861e-05	1.61462	Canga	RM	22306.2	50S ribosomal protein L9_ chloroplastic OS=Ipomoea trifida OX=35884 GN=RPL9 PE=3 SV=1	247206	279754	208596	202869	217871	239770	233537	231732	377630	404828	287519	288263	368362	503701	348294	426743
P0C895	1	0	2.64884e-05	3.40664	Canga	RM	41565.8	LRR repeats and ubiquitin-like domain-containing protein At2g30105 OS=Arabidopsis thaliana OX=3702 GN=At2g30105 PE=1 SV=1	5224.16	15437.2	1650.07	2789.82	3066.92	4816.61	3052.9	3520.7	14848.7	16313	19304.9	18801.2	15307.4	14285.7	19920.3	15980.2
P28392;B0Z4K9;B0Z4U3;B0Z527;B0Z5B1;Q9MTP9;P28428	18	0	2.65232e-05	1.99863	Canga	RM	53232.2	Ribulose bisphosphate carboxylase large chain OS=Clarkia xantiana OX=3938 GN=rbcL PE=2 SV=1	2.19317e+06	2.30206e+06	1.5545e+06	1.66907e+06	1.64104e+06	1.71109e+06	1.62162e+06	1.64028e+06	4.48511e+06	4.99718e+06	2.63065e+06	3.00594e+06	2.38053e+06	4.5347e+06	3.41024e+06	3.20175e+06
O62964	14	0	2.66428e-05	1.62972	Canga	RM	52957.9	Ribulose bisphosphate carboxylase large chain OS=Vigna unguiculata OX=3917 GN=rbcL PE=3 SV=1	1.22246e+06	1.37126e+06	862555	959721	937118	983584	955166	1.03573e+06	1.57216e+06	1.54512e+06	1.35013e+06	1.57415e+06	2.1951e+06	1.49095e+06	1.81869e+06	2.02533e+06
P12459	15	0	2.73565e-05	1.52693	Canga	RM	50618.9	Tubulin beta-1 chain OS=Glycine max OX=3847 GN=TUBB1 PE=3 SV=1	2.32617e+06	1.98301e+06	2.02018e+06	2.1842e+06	2.02127e+06	2.00615e+06	2.16572e+06	2.25252e+06	3.40309e+06	3.18183e+06	2.50564e+06	2.60404e+06	4.06991e+06	4.05908e+06	3.12636e+06	2.94567e+06
P28376	19	0	2.76602e-05	2.04425	Canga	RM	52092	Ribulose bisphosphate carboxylase large chain (Fragment) OS=Acer saccharum OX=4024 GN=rbcL PE=3 SV=1	1.92637e+06	2.01529e+06	1.34572e+06	1.43389e+06	1.43149e+06	1.50173e+06	1.40668e+06	1.39737e+06	4.08238e+06	4.3847e+06	2.30226e+06	2.65139e+06	2.09395e+06	4.0982e+06	3.07348e+06	2.78204e+06
Q940Y3	4	3	2.76867e-05	1.97735	Canga	RM	86798.2	AT-rich interactive domain-containing protein 3 OS=Arabidopsis thaliana OX=3702 GN=ARID3 PE=1 SV=1	127157	104523	79368.3	81755.3	85841.9	84325.4	91444.8	81599.9	265960	259246	137115	146576	162955	148254	184840	150415
Q94A28	9	3	2.77182e-05	2.26295	Canga	RM	109051	Aconitate hydratase 2_ mitochondrial OS=Arabidopsis thaliana OX=3702 GN=ACO2 PE=1 SV=3	815483	731757	445756	488761	753221	780486	641621	648013	1.43531e+06	1.58964e+06	945169	1.00253e+06	1.76999e+06	2.36402e+06	1.55504e+06	1.34346e+06
A6MM44	19	0	2.78852e-05	2.02462	Canga	RM	53049.1	Ribulose bisphosphate carboxylase large chain OS=Buxus microphylla OX=153571 GN=rbcL PE=3 SV=1	2.02266e+06	2.09841e+06	1.39922e+06	1.51041e+06	1.52141e+06	1.58828e+06	1.50286e+06	1.50136e+06	4.28522e+06	4.59576e+06	2.37458e+06	2.73223e+06	2.24454e+06	4.24057e+06	3.22071e+06	2.91929e+06
Q38813	1	0	2.80739e-05	1.62978	Canga	RM	46191.5	Chaperone protein dnaJ 1_ mitochondrial OS=Arabidopsis thaliana OX=3702 GN=ATJ1 PE=2 SV=2	138678	168662	113213	144793	146500	162108	144272	164786	247705	167088	211011	237550	265330	309924	225699	263744
P14856	5	1	2.8248e-05	3.07762	Canga	RM	97475.8	Seed linoleate 9S-lipoxygenase-2 OS=Pisum sativum OX=3888 GN=LOX1.2 PE=2 SV=1	1.96671e+06	1.77235e+06	994717	1.07303e+06	1.19533e+06	1.17237e+06	1.19453e+06	1.18466e+06	4.66019e+06	5.08209e+06	2.55706e+06	2.88968e+06	2.29409e+06	2.42624e+06	5.8781e+06	6.69279e+06
O63094	23	0	2.82887e-05	1.74868	Canga	RM	52847.9	Ribulose bisphosphate carboxylase large chain OS=Cajanus cajan OX=3821 GN=rbcL PE=3 SV=1	2.58121e+06	2.62463e+06	1.99137e+06	2.21467e+06	1.86833e+06	1.97279e+06	2.33252e+06	2.38027e+06	4.68022e+06	5.08956e+06	2.75072e+06	3.12032e+06	3.39351e+06	4.76024e+06	3.93591e+06	3.686e+06
Q8VZD5	3	1	2.84458e-05	1.53997	Canga	RM	46644.7	Shaggy-related protein kinase epsilon OS=Arabidopsis thaliana OX=3702 GN=ASK5 PE=1 SV=1	122730	105991	114353	131998	153651	162545	124592	134265	192656	173163	176914	193740	219058	251332	175942	234352
Q0E3C8	21	9	2.85655e-05	1.45854	Canga	RM	109532	Chaperone protein ClpB3_ mitochondrial OS=Oryza sativa subsp. japonica OX=39947 GN=CLPB3 PE=2 SV=3	920669	1.06241e+06	693474	703590	793002	819002	789674	817890	1.21653e+06	1.4449e+06	1.03511e+06	1.09128e+06	1.24859e+06	1.17575e+06	1.32052e+06	1.09331e+06
Q9C6B9	5	4	2.87252e-05	2.16052	Canga	RM	56938.4	Phosphoethanolamine N-methyltransferase 3 OS=Arabidopsis thaliana OX=3702 GN=NMT3 PE=2 SV=2	177410	177391	145315	163153	170452	184302	144545	155081	269901	282814	526933	561167	240662	255985	337080	372263
Q9XEB5	2	0	2.87487e-05	2.20041	Canga	RM	13937.2	Autophagy-related protein 8b OS=Arabidopsis thaliana OX=3702 GN=ATG8B PE=1 SV=1	733970	439786	306544	221210	501942	377628	306392	272513	721698	791631	859519	802630	962444	947707	919689	947949
Q56XG6;Q9LFN6	8	1	2.88734e-05	2.65938	Canga	RM	48850.8	DEAD-box ATP-dependent RNA helicase 15 OS=Arabidopsis thaliana OX=3702 GN=RH15 PE=1 SV=3	1.96829e+06	1.63448e+06	676208	789949	855397	902560	1.41372e+06	1.52209e+06	3.42202e+06	4.04529e+06	2.39995e+06	2.48405e+06	2.42982e+06	2.93851e+06	4.87234e+06	3.37072e+06
O04151	4	0	2.90137e-05	1.79452	Canga	RM	48698.5	Calreticulin-1 OS=Arabidopsis thaliana OX=3702 GN=CRT1 PE=1 SV=1	634028	598180	517693	579828	506933	472740	534150	589631	1.12423e+06	1.37871e+06	848707	927385	1.06593e+06	1.18639e+06	752101	671968
P27991;P19142	9	1	2.90306e-05	1.85804	Canga	RM	78315	Phenylalanine ammonia-lyase 1 OS=Glycine max OX=3847 GN=PAL1 PE=3 SV=1	422697	444193	361175	351335	329173	310770	289374	332009	592410	751208	447762	450726	808653	785197	730381	711847
A0ZZ43	19	0	2.91256e-05	2.02436	Canga	RM	53702.8	Ribulose bisphosphate carboxylase large chain OS=Gossypium barbadense OX=3634 GN=rbcL PE=3 SV=1	1.95317e+06	2.02635e+06	1.35972e+06	1.45905e+06	1.45733e+06	1.51797e+06	1.43987e+06	1.43102e+06	4.10146e+06	4.40079e+06	2.30661e+06	2.65541e+06	2.12836e+06	4.11909e+06	3.10205e+06	2.78319e+06
Q9LEI9	15	0	2.92849e-05	1.60284	Canga	RM	48141.8	Enolase 2 OS=Hevea brasiliensis OX=3981 GN=ENO2 PE=1 SV=1	2.41636e+06	2.59651e+06	1.57213e+06	1.56885e+06	1.70234e+06	1.93723e+06	1.60114e+06	1.8671e+06	2.80421e+06	3.09623e+06	3.06846e+06	3.21197e+06	3.58271e+06	3.39382e+06	2.72803e+06	2.57658e+06
P35510	6	0	2.94712e-05	1.80498	Canga	RM	79239.1	Phenylalanine ammonia-lyase 1 OS=Arabidopsis thaliana OX=3702 GN=PAL1 PE=1 SV=3	516230	626051	392345	421967	477625	506647	602619	706433	1.10816e+06	869447	672981	762896	1.10024e+06	1.08704e+06	994048	1.07622e+06
Q40467;P41382;Q40470;Q40466	21	1	2.95231e-05	1.45771	Canga	RM	47160.9	Eukaryotic initiation factor 4A-14 OS=Nicotiana tabacum OX=4097 PE=2 SV=1	1.82962e+06	1.95744e+06	1.427e+06	1.59287e+06	1.49343e+06	1.56469e+06	1.5963e+06	1.897e+06	2.45985e+06	2.24412e+06	2.01891e+06	2.10778e+06	2.96638e+06	2.79049e+06	2.4307e+06	2.45432e+06
P28417	12	0	2.9861e-05	1.56214	Canga	RM	51719.6	Ribulose bisphosphate carboxylase large chain (Fragment) OS=Pelargonium grandiflorum OX=4029 GN=rbcL PE=3 SV=1	1.25527e+06	1.43929e+06	1.02178e+06	1.1835e+06	1.07367e+06	1.14668e+06	1.00956e+06	1.12425e+06	1.73364e+06	1.7407e+06	1.35958e+06	1.59937e+06	2.33258e+06	1.64655e+06	1.92783e+06	2.11577e+06
O22607	1	1	2.99304e-05	3.72451	Canga	RM	56272.4	WD-40 repeat-containing protein MSI4 OS=Arabidopsis thaliana OX=3702 GN=MSI4 PE=1 SV=3	9494.78	11278.5	13055.8	11422.6	14385.3	15483.9	10454.2	13555.5	21301.9	61388.3	18329.3	27807.3	57896.3	46429.8	60260.3	75799.8
Q09X09;Q32625	14	0	2.99846e-05	1.43931	Canga	RM	53124.3	Ribulose bisphosphate carboxylase large chain OS=Morus indica OX=248361 GN=rbcL PE=3 SV=1	1.36607e+06	1.45561e+06	1.00562e+06	1.0876e+06	1.09529e+06	1.14635e+06	915633	972650	1.62691e+06	1.80734e+06	1.59103e+06	1.77836e+06	1.5731e+06	1.54605e+06	1.48289e+06	1.61258e+06
P36476	10	0	3.00739e-05	1.65817	Canga	RM	53033.2	Ribulose bisphosphate carboxylase large chain OS=Adiantum capillus-veneris OX=13818 GN=rbcL PE=2 SV=1	347202	372586	273883	293868	291819	303682	255544	275245	482349	527918	576631	666998	394010	363283	480955	510389
P40941	7	0	3.04909e-05	1.56657	Canga	RM	41859.9	ADP_ATP carrier protein 2_ mitochondrial OS=Arabidopsis thaliana OX=3702 GN=AAC2 PE=1 SV=2	343859	381143	230695	277525	249662	262763	268598	277601	405643	373755	406929	421751	516367	426277	507631	531985
P36480	15	0	3.08932e-05	1.63329	Canga	RM	48834.4	Ribulose bisphosphate carboxylase large chain (Fragment) OS=Asclepias exaltata OX=28506 GN=rbcL PE=3 SV=2	1.43916e+06	1.55218e+06	994809	1.07221e+06	1.05739e+06	1.10723e+06	979772	1.05956e+06	1.60714e+06	1.64236e+06	1.67314e+06	1.86699e+06	2.45761e+06	1.71475e+06	1.92382e+06	2.24224e+06
Q0DRX6	5	3	3.09998e-05	1.99969	Canga	RM	100395	Cysteine-tryptophan domain-containing zinc finger protein 3 OS=Oryza sativa subsp. japonica OX=39947 GN=CWZF3 PE=1 SV=1	70354.6	81139.8	68390.5	67988.3	71031.5	73846.5	103911	94971.7	163363	163444	134800	100698	227156	211689	137663	124261
Q67EU8	2	0	3.10371e-05	2.13554	Canga	RM	36990.1	DNA repair protein RAD51 homolog A OS=Zea mays OX=4577 GN=RAD51A PE=2 SV=2	1.07609e+06	1.08696e+06	949122	1.07525e+06	934637	1.00993e+06	902058	957125	2.33657e+06	2.72554e+06	1.20989e+06	1.32047e+06	2.72717e+06	2.79793e+06	1.88098e+06	2.06687e+06
P29130	4	1	3.11565e-05	1.42988	Canga	RM	127235	Phytochrome B OS=Nicotiana tabacum OX=4097 GN=PHYB PE=2 SV=2	501593	482550	397284	388918	439260	456656	420942	441977	635779	588556	576206	609422	763059	780467	541397	551405
Q9CA83	5	2	3.11841e-05	1.78896	Canga	RM	71502.9	NADP-dependent malic enzyme 4_ chloroplastic OS=Arabidopsis thaliana OX=3702 GN=NADP-ME4 PE=1 SV=1	410424	368416	326041	336071	403146	417276	543567	565201	662283	697590	585409	628791	743280	787406	923847	1.00045e+06
Q9BA49;P25836;P28259;P28262;Q36800;P25829;Q33162;A9L9A4;P92445	18	0	3.15593e-05	2.04564	Canga	RM	53475.5	Ribulose bisphosphate carboxylase large chain OS=Hyophorbe lagenicaulis OX=115475 GN=rbcL PE=3 SV=1	1.94856e+06	2.01737e+06	1.32076e+06	1.42774e+06	1.44212e+06	1.50127e+06	1.41133e+06	1.39826e+06	4.10285e+06	4.39923e+06	2.27193e+06	2.61816e+06	2.11593e+06	4.10842e+06	3.0968e+06	2.79052e+06
Q8GSP8	1	1	3.19724e-05	6.21809	Canga	RM	39450.2	Zygote-specific protein 3 OS=Chlamydomonas reinhardtii OX=3055 GN=ZYS3 PE=2 SV=1	5329.79	5877.19	2807.67	1250.13	3819.66	3356.97	3174	1677.1	27539.1	9125.68	10603.9	8183.37	42305.7	37885.6	15251.2	18812.7
Q8L953	3	1	3.23892e-05	1.75831	Canga	RM	9832.3	40S ribosomal protein S27-3 OS=Arabidopsis thaliana OX=3702 GN=RPS27D PE=2 SV=2	242162	235444	163207	178937	187408	171108	246645	259025	482069	269116	337876	324599	348618	362427	462048	374129
O62970	22	0	3.23936e-05	1.69423	Canga	RM	49176.7	Ribulose bisphosphate carboxylase large chain (Fragment) OS=Glycyrrhiza echinata OX=46348 GN=rbcL PE=3 SV=1	2.95686e+06	3.08817e+06	2.40305e+06	2.71796e+06	2.26981e+06	2.41212e+06	2.65101e+06	2.7443e+06	5.29793e+06	5.93851e+06	3.17133e+06	3.59979e+06	3.89487e+06	5.37678e+06	4.42538e+06	4.28648e+06
Q05800	16	0	3.23988e-05	1.8738	Canga	RM	44259.2	Ribulose bisphosphate carboxylase large chain (Fragment) OS=Nelumbo lutea OX=4431 GN=rbcL PE=3 SV=1	1.97266e+06	2.12026e+06	1.72355e+06	1.92973e+06	1.81956e+06	1.91956e+06	2.23777e+06	2.2913e+06	4.63587e+06	5.25756e+06	2.70072e+06	3.08169e+06	2.71457e+06	4.85459e+06	3.49742e+06	3.26538e+06
P00068	1	1	3.24536e-05	6.86256	Canga	RM	12161.7	Cytochrome c OS=Triticum aestivum OX=4565 PE=1 SV=1	619651	512778	294807	234234	248266	292494	381297	242137	2.108e+06	2.97654e+06	1.03001e+06	1.06926e+06	4.17008e+06	4.45781e+06	558964	3.02063e+06
Q40642;Q8S1Y9	7	1	3.26648e-05	2.42674	Canga	RM	21087.5	Calmodulin-like protein 1 OS=Oryza sativa subsp. indica OX=39946 GN=CML1 PE=1 SV=1	2.26309e+06	1.95124e+06	848379	972546	1.10588e+06	1.17145e+06	1.69852e+06	1.82029e+06	3.93482e+06	4.33158e+06	2.7597e+06	2.80491e+06	2.72482e+06	3.2555e+06	5.20278e+06	3.69756e+06
O04220	5	0	3.26919e-05	1.7233	Canga	RM	43814.5	Chalcone synthase OS=Chrysosplenium americanum OX=36749 GN=CHS PE=2 SV=1	344690	367736	216112	245391	315467	332397	317050	362378	657784	619192	424309	463446	590104	489480	446693	619337
P48347	8	2	3.2861e-05	1.80077	Canga	RM	29029.4	14-3-3-like protein GF14 epsilon OS=Arabidopsis thaliana OX=3702 GN=GRF10 PE=1 SV=1	348617	437885	313538	367014	484713	517244	405914	423308	582638	725514	659938	656958	999393	1.02273e+06	601179	691018
P59230;P59231;Q9SW75	5	1	3.33635e-05	1.69105	Canga	RM	24596.1	60S ribosomal protein L10a-2 OS=Arabidopsis thaliana OX=3702 GN=RPL10AB PE=1 SV=1	1.19718e+06	1.11386e+06	947034	832408	935318	937019	822349	776839	1.6715e+06	1.579e+06	1.19825e+06	1.16617e+06	2.02421e+06	1.83224e+06	1.74774e+06	1.56865e+06
F8S1H3	2	1	3.37421e-05	1.99007	Canga	RM	56030.8	Germacrene A acid 8-beta-hydroxylase OS=Helianthus annuus OX=4232 GN=CYP71BL1 PE=1 SV=1	186325	115603	89838.1	100713	134417	135711	146324	148944	307696	228878	181173	196464	334991	310221	294372	251451
A2X7F7;Q0DZE0	13	3	3.37548e-05	1.97305	Canga	RM	77621.4	Phenylalanine ammonia-lyase OS=Oryza sativa subsp. indica OX=39946 GN=ZB8 PE=3 SV=1	2.9473e+06	2.52641e+06	1.61379e+06	1.85648e+06	2.62297e+06	2.32695e+06	2.31449e+06	2.29099e+06	3.36236e+06	3.00754e+06	5.59378e+06	5.7886e+06	5.01046e+06	4.27198e+06	5.59853e+06	3.86691e+06
Q40465	20	0	3.37761e-05	1.4359	Canga	RM	47187	Eukaryotic initiation factor 4A-11 OS=Nicotiana tabacum OX=4097 PE=2 SV=1	1.63606e+06	1.76315e+06	1.30003e+06	1.4305e+06	1.36864e+06	1.41222e+06	1.43235e+06	1.68763e+06	2.26795e+06	1.98195e+06	1.82087e+06	1.91516e+06	2.6882e+06	2.43794e+06	2.07594e+06	2.08672e+06
Q39697	15	1	3.40165e-05	1.51708	Canga	RM	50199.1	Tubulin beta-2 chain OS=Daucus carota OX=4039 GN=TUBB2 PE=2 SV=1	1.97275e+06	1.66272e+06	1.59268e+06	1.75418e+06	1.62894e+06	1.6585e+06	1.65392e+06	1.75834e+06	2.95207e+06	2.5183e+06	1.95137e+06	2.06373e+06	3.20334e+06	2.99352e+06	2.71304e+06	2.36137e+06
P50433	12	3	3.42209e-05	3.97361	Canga	RM	57260.5	Serine hydroxymethyltransferase_ mitochondrial OS=Solanum tuberosum OX=4113 PE=2 SV=1	1.37794e+06	1.57725e+06	484281	430667	507318	501555	775293	578244	2.74648e+06	2.39011e+06	1.65786e+06	1.3898e+06	4.55575e+06	4.25484e+06	3.79701e+06	3.97386e+06
Q9SFG6	4	2	3.42668e-05	2.13507	Canga	RM	34237.5	Protein FANTASTIC FOUR 4 OS=Arabidopsis thaliana OX=3702 GN=FAF4 PE=2 SV=1	842737	570698	355512	268895	558020	438789	347733	322233	832822	909408	976500	931205	1.08115e+06	1.06513e+06	998250	1.11514e+06
P28437	13	0	3.42977e-05	2.34554	Canga	RM	51549.4	Ribulose bisphosphate carboxylase large chain (Fragment) OS=Parnassia fimbriata OX=3797 GN=rbcL PE=3 SV=2	1.16129e+06	1.25356e+06	955970	1.05101e+06	1.04535e+06	1.09473e+06	1.06402e+06	1.03837e+06	3.42847e+06	3.59348e+06	1.67149e+06	1.97969e+06	1.32176e+06	3.46186e+06	2.58215e+06	2.28352e+06
Q56ZI2	17	10	3.43115e-05	1.83254	Canga	RM	76065.1	Patellin-2 OS=Arabidopsis thaliana OX=3702 GN=PATL2 PE=1 SV=2	1.72514e+06	1.87004e+06	1.10042e+06	1.25794e+06	1.32656e+06	1.45648e+06	1.04251e+06	1.2062e+06	2.05198e+06	3.1319e+06	1.90464e+06	2.1348e+06	2.93566e+06	3.20719e+06	2.34507e+06	2.41971e+06
Q40902	2	2	3.43698e-05	10.8286	Canga	RM	80290.8	Pollen receptor-like kinase 1 OS=Petunia integrifolia OX=4103 GN=PRK1 PE=1 SV=1	11434.3	7521.4	20580.4	18546.4	43169.7	39584.7	128363	123332	229539	306925	229385	250378	1.13886e+06	1.21425e+06	420541	460693
A0A2H5AIX7	1	1	3.43804e-05	2.06545	Canga	RM	58188.8	Trans-cinnamate 4-monooxygenase OS=Narcissus pseudonarcissus OX=39639 GN=C4H PE=2 SV=1	8786.11	13937.5	10534.5	11303.6	12618.5	12131.6	11739.9	11038.7	22583.1	13817.5	16376.7	22944.9	24106.9	35571.7	26726.8	28080.4
Q9SZJ5	7	1	3.44373e-05	4.19362	Canga	RM	57571.9	Serine hydroxymethyltransferase 1_ mitochondrial OS=Arabidopsis thaliana OX=3702 GN=SHM1 PE=1 SV=1	1.36212e+06	1.54686e+06	439294	410720	477633	483761	707282	501467	2.75363e+06	2.27913e+06	1.62059e+06	1.37756e+06	4.69874e+06	4.42029e+06	3.73522e+06	3.97938e+06
P25890	14	2	3.49922e-05	1.29098	Canga	RM	57629.8	Catalase OS=Pisum sativum OX=3888 PE=2 SV=1	1.94793e+06	2.01636e+06	1.79142e+06	2.02244e+06	2.07601e+06	2.02836e+06	1.82849e+06	1.61067e+06	2.24176e+06	2.37847e+06	2.26867e+06	2.27386e+06	2.52763e+06	2.79854e+06	2.61374e+06	2.67728e+06
Q9FJZ9	13	9	3.535e-05	1.55556	Canga	RM	37997	Peroxidase 72 OS=Arabidopsis thaliana OX=3702 GN=PER72 PE=1 SV=1	1.43059e+06	1.31274e+06	907463	994400	1.03648e+06	1.04982e+06	1.0658e+06	1.11382e+06	2.10305e+06	2.00577e+06	1.39555e+06	1.428e+06	1.72232e+06	1.89506e+06	1.64484e+06	1.66715e+06
P0C510;P0C511;P0C512;Q6ENG6	15	0	3.54885e-05	2.05015	Canga	RM	53451.5	Ribulose bisphosphate carboxylase large chain OS=Oryza sativa OX=4530 GN=rbcL PE=1 SV=1	2.09175e+06	2.19561e+06	1.44081e+06	1.55953e+06	1.54342e+06	1.6045e+06	1.5395e+06	1.56297e+06	4.42555e+06	4.9468e+06	2.44107e+06	2.8041e+06	2.3051e+06	4.43667e+06	3.32476e+06	3.07109e+06
O49299	13	2	3.57662e-05	1.76048	Canga	RM	63398.8	Probable phosphoglucomutase_ cytoplasmic 1 OS=Arabidopsis thaliana OX=3702 GN=At1g23190 PE=2 SV=2	438197	454057	547496	549456	653877	651558	597028	522806	817214	948476	778195	684549	1.25642e+06	1.24494e+06	1.02193e+06	1.01986e+06
Q40089	1	0	3.57877e-05	1.57548	Canga	RM	21318.4	ATP synthase subunit delta'_ mitochondrial OS=Ipomoea batatas OX=4120 PE=1 SV=1	297910	331322	214416	195894	253300	281121	268803	276501	343447	397872	365784	384388	414847	492956	437801	501760
P04078;O04867;O82560;P00965;P04770;P07694;P12424;P14654;P24099;P32289;P38559;P38562;P38563;P51118;P51119;P85087;Q43066;Q43785;Q56WN1;Q9FMD9;Q9LVI8	4	0	3.63047e-05	1.76499	Canga	RM	39278.3	Glutamine synthetase cytosolic isozyme OS=Medicago sativa OX=3879 PE=2 SV=1	452744	415276	305538	315227	432269	458734	482323	498155	574961	559221	751399	789098	752989	1.00937e+06	666917	826867
P46820;P25830;P48700	21	0	3.70276e-05	1.94146	Canga	RM	53245.3	Ribulose bisphosphate carboxylase large chain OS=Stellaria media OX=13274 GN=rbcL PE=3 SV=1	1.78986e+06	1.88788e+06	1.36901e+06	1.48437e+06	1.54296e+06	1.63736e+06	1.98716e+06	2.0047e+06	4.15855e+06	4.57013e+06	2.45054e+06	2.77754e+06	2.26191e+06	4.34421e+06	3.16992e+06	2.87164e+06
P45621;P31593	7	0	3.714e-05	1.78537	Canga	RM	49874.1	Glutamate-1-semialdehyde 2_1-aminomutase_ chloroplastic OS=Glycine max OX=3847 GN=GSA1 PE=2 SV=1	310507	333441	237478	207752	272415	263917	283411	275300	474912	382573	371476	353638	617783	593598	536540	569118
P12628;P84539	17	6	3.71652e-05	1.59033	Canga	RM	65274.6	NADP-dependent malic enzyme OS=Phaseolus vulgaris OX=3885 GN=ME1 PE=2 SV=1	2.47233e+06	2.32103e+06	1.55851e+06	1.48747e+06	1.80666e+06	1.80732e+06	1.86541e+06	1.82383e+06	2.95992e+06	2.87185e+06	2.7035e+06	2.47619e+06	3.72238e+06	3.63276e+06	2.83695e+06	2.87816e+06
Q96522	2	2	3.72079e-05	3.36246	Canga	RM	36342.1	Peroxidase 45 OS=Arabidopsis thaliana OX=3702 GN=PER45 PE=1 SV=1	359090	365880	145186	143075	249091	270991	309725	328242	593655	503025	659640	731026	822210	998738	1.0731e+06	1.91944e+06
P48708;P25835	22	0	3.73022e-05	1.69109	Canga	RM	52041	Ribulose bisphosphate carboxylase large chain (Fragment) OS=Moringa oleifera OX=3735 GN=rbcL PE=3 SV=1	2.68247e+06	2.77232e+06	2.16702e+06	2.45557e+06	2.03931e+06	2.17953e+06	2.39757e+06	2.46202e+06	4.80797e+06	5.25233e+06	2.83298e+06	3.22985e+06	3.49687e+06	4.91519e+06	4.03697e+06	3.82207e+06
P28453	19	1	3.73112e-05	1.92054	Canga	RM	51356.3	Ribulose bisphosphate carboxylase large chain (Fragment) OS=Scutellaria bolanderi OX=54470 GN=rbcL PE=3 SV=1	1.9311e+06	2.15155e+06	1.54056e+06	1.77538e+06	1.71454e+06	1.81296e+06	2.19919e+06	2.27756e+06	4.69661e+06	4.81852e+06	2.46485e+06	2.8481e+06	2.79961e+06	4.78104e+06	3.76281e+06	3.41026e+06
A2YPX3;Q0D3N0	5	2	3.77557e-05	2.23569	Canga	RM	33090.7	Peroxidase 2 OS=Oryza sativa subsp. indica OX=39946 GN=PRX112 PE=3 SV=2	121002	89939.3	56637.6	63486	67070.6	49071.9	78674.6	70930.2	192768	128014	119898	116245	172601	182411	250016	172333
P50217;P50218	8	3	3.86081e-05	1.47525	Canga	RM	47133.8	Isocitrate dehydrogenase [NADP] OS=Solanum tuberosum OX=4113 GN=ICDH-1 PE=2 SV=1	1.06828e+06	1.17184e+06	710441	756439	801318	806928	800291	834388	1.32369e+06	1.19143e+06	1.16673e+06	1.1733e+06	1.42856e+06	1.42101e+06	1.29923e+06	1.24893e+06
Q8RXK6	2	1	3.86958e-05	1.45743	Canga	RM	58257.2	DEAD-box ATP-dependent RNA helicase 8 OS=Arabidopsis thaliana OX=3702 GN=RH8 PE=2 SV=1	45678.6	47621.1	33780	35632.3	46747.8	50916.9	36111.4	36592.2	63224.6	59533.7	57098.7	73324.5	60359.6	55117.4	58237.7	58544.3
Q9GHP8;Q9XPR5	20	0	3.90055e-05	1.8901	Canga	RM	52130.9	Ribulose bisphosphate carboxylase large chain (Fragment) OS=Poliothyrsis sinensis OX=124846 GN=rbcL PE=3 SV=1	2.0763e+06	2.17209e+06	1.61138e+06	1.76902e+06	1.64849e+06	1.73365e+06	1.55147e+06	1.55255e+06	4.22326e+06	4.51666e+06	2.44423e+06	2.81916e+06	2.30539e+06	4.30952e+06	3.1806e+06	2.87987e+06
Q652L2	8	2	3.9027e-05	1.69537	Canga	RM	107667	Protein HIRA OS=Oryza sativa subsp. japonica OX=39947 GN=Os09g0567700 PE=2 SV=1	484875	484246	407863	445163	500749	479060	516958	514072	842100	933065	617416	633052	1.13774e+06	962181	626532	746237
P40782	2	1	3.91255e-05	1.56977	Canga	RM	52248.9	Cyprosin (Fragment) OS=Cynara cardunculus OX=4265 GN=CYPRO1 PE=1 SV=2	397325	394545	262386	265011	322411	348503	315511	342514	501993	544671	429332	449927	547137	680325	455344	548357
P08824	20	4	3.92378e-05	1.3619	Canga	RM	52492.9	RuBisCO large subunit-binding protein subunit alpha (Fragment) OS=Ricinus communis OX=3988 PE=2 SV=1	1.34804e+06	1.32724e+06	1.0731e+06	1.15721e+06	1.19823e+06	1.27068e+06	1.26688e+06	1.35047e+06	1.74546e+06	1.86132e+06	1.43174e+06	1.49217e+06	1.92016e+06	1.98504e+06	1.59471e+06	1.57725e+06
P27397	8	2	4.00374e-05	1.81246	Canga	RM	18032.5	18.0 kDa class I heat shock protein OS=Daucus carota OX=4039 PE=3 SV=1	1.17128e+06	1.35686e+06	578542	659299	813760	843767	676871	740313	1.69175e+06	1.61207e+06	1.56914e+06	1.66568e+06	1.5296e+06	1.33915e+06	1.39941e+06	1.59171e+06
O82515	3	2	4.02471e-05	2.91201	Canga	RM	39483.4	Probable mannitol dehydrogenase OS=Medicago sativa OX=3879 GN=CAD1 PE=1 SV=1	617577	703171	341376	390480	417782	454292	358956	412767	1.46986e+06	2.04734e+06	615402	724431	1.71926e+06	1.64769e+06	1.1892e+06	1.35078e+06
P49357;P49358	7	1	4.04381e-05	4.63461	Canga	RM	57163.6	Serine hydroxymethyltransferase 1_ mitochondrial OS=Flaveria pringlei OX=4226 PE=2 SV=1	1.22309e+06	1.4146e+06	352632	292063	360726	351214	608434	388248	2.54734e+06	2.14069e+06	1.4846e+06	1.19561e+06	4.33102e+06	4.04422e+06	3.6071e+06	3.78079e+06
Q32016	9	0	4.05744e-05	3.60316	Canga	RM	48872.3	Ribulose bisphosphate carboxylase large chain (Fragment) OS=Myriopteris lanosa OX=40555 GN=rbcL PE=3 SV=1	467731	444770	429606	458322	491375	504668	532454	457109	2.47439e+06	2.57909e+06	1.07111e+06	1.26271e+06	507805	2.56129e+06	1.77466e+06	1.41066e+06
Q9SAK4	11	6	4.06925e-05	1.5326	Canga	RM	56958.4	Succinate-semialdehyde dehydrogenase_ mitochondrial OS=Arabidopsis thaliana OX=3702 GN=ALDH5F1 PE=1 SV=2	855185	964914	635409	665455	717740	754218	862465	890398	1.32685e+06	1.20347e+06	946120	989002	1.36837e+06	1.31245e+06	1.24599e+06	1.33329e+06
P31425;P35511	6	1	4.17552e-05	1.8471	Canga	RM	79188.2	Phenylalanine ammonia-lyase 1 OS=Solanum tuberosum OX=4113 GN=PAL-1 PE=3 SV=1	1.20577e+06	900105	823947	836437	1.13859e+06	996260	1.24031e+06	1.12051e+06	1.52904e+06	1.30719e+06	2.0528e+06	1.73998e+06	2.68849e+06	2.37067e+06	1.98122e+06	1.59119e+06
P07145	14	5	4.19991e-05	1.43796	Canga	RM	57384.7	Catalase OS=Ipomoea batatas OX=4120 PE=2 SV=1	2.37731e+06	2.44147e+06	1.67927e+06	1.90203e+06	2.30957e+06	2.48252e+06	2.07941e+06	1.9299e+06	2.69034e+06	2.9155e+06	2.84599e+06	2.90291e+06	3.66211e+06	3.52532e+06	3.06193e+06	3.131e+06
Q05JG2;Q09J79	1	1	4.21437e-05	4.99909	Canga	RM	53376.6	Abscisic acid 8'-hydroxylase 1 OS=Oryza sativa subsp. japonica OX=39947 GN=CYP707A5 PE=2 SV=1	21803.5	18102.4	16748.6	12870.6	39781.8	34033.2	41591.1	36667.7	159753	215229	59658.6	54071.2	78551.7	100931	216340	223258
Q0JM17;Q5JK84	6	1	4.24561e-05	2.57748	Canga	RM	49224.1	DEAD-box ATP-dependent RNA helicase 56 OS=Oryza sativa subsp. japonica OX=39947 GN=AIP1 PE=1 SV=2	1.97279e+06	1.63397e+06	720233	831877	881613	916201	1.58875e+06	1.71186e+06	3.53036e+06	4.21239e+06	2.43106e+06	2.49744e+06	2.45199e+06	3.03248e+06	4.87515e+06	3.40709e+06
Q94C74	13	4	4.26012e-05	2.61825	Canga	RM	57513	Serine hydroxymethyltransferase 2_ mitochondrial OS=Arabidopsis thaliana OX=3702 GN=SHM2 PE=1 SV=2	1.74166e+06	2.12708e+06	1.17452e+06	1.05862e+06	1.13301e+06	1.19732e+06	1.17033e+06	972466	3.30131e+06	2.66708e+06	2.08332e+06	1.86945e+06	4.97398e+06	4.58668e+06	4.06739e+06	4.13886e+06
A2ZDX6	2	1	4.29334e-05	3.58897	Canga	RM	16733.4	Dehydrin Rab16C OS=Oryza sativa subsp. indica OX=39946 GN=RAB16C PE=2 SV=1	12730.1	8299.83	12509.3	12228.6	25675.3	25705.8	40373.5	43541.8	63284.1	61091.8	73202.3	68004.6	93413.5	146196	74720.5	69921
A0A2K9RFZ8	5	2	4.30453e-05	2.42343	Canga	RM	95014.3	Syn-copalyl diphosphate synthase TPS3_ chloroplastic OS=Vitex agnus-castus OX=54477 GN=TPS3 PE=1 SV=1	2.62889e+06	2.32517e+06	954755	1.13448e+06	1.08852e+06	1.15365e+06	1.6128e+06	1.73727e+06	3.97563e+06	4.76403e+06	2.77225e+06	2.90177e+06	3.07398e+06	3.56682e+06	5.49117e+06	4.07569e+06
P48716	10	0	4.30958e-05	1.5411	Canga	RM	53323.2	Ribulose bisphosphate carboxylase large chain OS=Spirogyra maxima OX=3180 GN=rbcL PE=3 SV=1	582028	646396	454115	500599	462393	472061	431784	478161	771754	1.02539e+06	726706	829870	598554	698159	727199	829215
P49690	8	4	4.3143e-05	2.63997	RM	Canga	15197.9	60S ribosomal protein L23 OS=Arabidopsis thaliana OX=3702 GN=RPL23A PE=2 SV=3	191280	214561	164450	169707	166652	183265	171789	182883	52247.5	27462.9	49680.1	56891.7	150339	106938	57190.5	46447.5
Q948P6;Q41709;Q948P5	5	1	4.33319e-05	2.04073	Canga	RM	29012.9	Ferritin-3_ chloroplastic OS=Glycine max OX=3847 PE=2 SV=1	1.75447e+06	1.6662e+06	695683	709364	1.00526e+06	1.05044e+06	1.08325e+06	1.09609e+06	1.85378e+06	2.04193e+06	2.20561e+06	2.32025e+06	2.5829e+06	2.80549e+06	2.58871e+06	2.09183e+06
P28424;Q9XQJ6	17	0	4.33495e-05	2.00779	Canga	RM	52018.9	Ribulose bisphosphate carboxylase large chain (Fragment) OS=Humiria balsamifera OX=4009 GN=rbcL PE=3 SV=1	1.99904e+06	2.08605e+06	1.32753e+06	1.43623e+06	1.46006e+06	1.52615e+06	1.42436e+06	1.40682e+06	4.05754e+06	4.37697e+06	2.30101e+06	2.64478e+06	2.09082e+06	4.10088e+06	3.07059e+06	2.7885e+06
A2YP56	2	0	4.40124e-05	2.69217	Canga	RM	69170.4	Probable protein arginine N-methyltransferase 3 OS=Oryza sativa subsp. indica OX=39946 GN=PRMT3 PE=3 SV=1	297887	229913	108862	133258	226221	187719	180808	157357	305871	258299	637829	633030	652545	560752	536260	512967
A6MMP6;A8SEE2;Q4FG72;Q6EW13	2	0	4.4654e-05	1.66547	Canga	RM	25223.4	30S ribosomal protein S3_ chloroplastic OS=Dioscorea elephantipes OX=145284 GN=rps3 PE=3 SV=1	152990	173300	196689	224065	196324	208283	234084	259295	387054	428884	252374	294364	398669	337245	291731	349422
P26413	25	7	4.49425e-05	1.65782	Canga	RM	71335.9	Heat shock 70 kDa protein OS=Glycine max OX=3847 GN=HSP70 PE=3 SV=1	4.94803e+06	4.77236e+06	4.14264e+06	3.83294e+06	4.30238e+06	4.15153e+06	5.32491e+06	5.04337e+06	8.26583e+06	8.25857e+06	5.58902e+06	5.37772e+06	9.52135e+06	8.92027e+06	7.64846e+06	6.9592e+06
P25839	13	0	4.49777e-05	2.25493	Canga	RM	53646.8	Ribulose bisphosphate carboxylase large chain OS=Trianthema portulacastrum OX=3548 GN=rbcL PE=3 SV=2	1.29054e+06	1.39391e+06	1.02784e+06	1.13995e+06	1.12056e+06	1.17946e+06	1.10693e+06	1.08638e+06	3.53991e+06	3.74949e+06	1.75805e+06	2.1047e+06	1.38658e+06	3.46004e+06	2.68787e+06	2.38701e+06
O03079	5	0	4.66145e-05	1.54902	Canga	RM	52892.1	ATP synthase subunit beta_ chloroplastic OS=Pteridium aquilinum OX=32101 GN=atpB PE=3 SV=2	290750	353675	260446	297984	299033	319841	277494	344301	528084	526880	328153	415854	545940	558053	447670	434445
P49039	20	2	4.66277e-05	1.52904	Canga	RM	92976.9	Sucrose synthase OS=Solanum tuberosum OX=4113 PE=3 SV=1	1.99203e+06	2.12987e+06	1.95921e+06	2.24614e+06	2.00291e+06	2.13591e+06	2.0633e+06	2.32878e+06	3.35925e+06	3.65755e+06	2.25986e+06	2.47664e+06	3.487e+06	3.90926e+06	3.32838e+06	3.29892e+06
Q8GYF5	1	0	4.67518e-05	1.97917	Canga	RM	70468.2	Wall-associated receptor kinase-like 21 OS=Arabidopsis thaliana OX=3702 GN=WAKL21 PE=2 SV=2	198226	230132	196543	226563	232684	254509	226922	254739	567570	393827	297628	329271	693830	502593	488911	329082
P0C549;Q0E4K1	6	1	4.67765e-05	1.93851	Canga	RM	57154.2	Catalase isozyme A OS=Oryza sativa subsp. indica OX=39946 PE=2 SV=1	189081	289722	120807	151192	180511	289109	183229	184424	304859	459546	325904	332244	429102	387393	378637	460815
Q43772	13	2	4.68058e-05	1.46942	Canga	RM	51815.4	UTP--glucose-1-phosphate uridylyltransferase OS=Hordeum vulgare OX=4513 PE=2 SV=1	1.12768e+06	1.10466e+06	757756	804604	924388	879552	895447	875388	1.46605e+06	1.5719e+06	1.07411e+06	1.16418e+06	1.40646e+06	1.45619e+06	1.39499e+06	1.29501e+06
A9S9Q8	2	1	4.69966e-05	2.51279	Canga	RM	43886.9	Mitogen-activated protein kinase 4b OS=Physcomitrium patens OX=3218 GN=MPK4b PE=1 SV=1	12387.2	27480.9	6400.14	19768.3	9043.93	14014.1	10022.5	13442.2	36357.3	38975.4	27410.9	26520.8	44084.1	39393.3	37349.5	32746.4
O22046;O22047	5	0	4.70913e-05	1.80879	Canga	RM	43084.5	Chalcone synthase E OS=Ipomoea nil OX=35883 GN=CHSE PE=2 SV=1	434126	469061	288337	327868	369067	387266	408424	458597	894906	784480	516710	575764	1.00047e+06	602830	623910	685509
Q03411	1	1	4.74878e-05	2.71375	RM	Canga	55448.8	Sucrose transport protein OS=Spinacia oleracea OX=3562 PE=2 SV=1	9890.33	10213.6	22203.4	21026.6	15398.1	13980.5	11556.2	10304.8	4016.59	6157.72	8158.39	8038.47	2730.68	4578.8	4160.97	4378.03
Q9SS44	2	0	4.77484e-05	1.80155	Canga	RM	34677.9	Transcription initiation factor IIB-2 OS=Arabidopsis thaliana OX=3702 GN=TFIIB2 PE=2 SV=1	287294	319477	238593	267684	259238	269810	370060	470334	632273	718071	447040	470343	644913	618800	459658	481222
Q9AXH0	12	3	4.80262e-05	1.59758	Canga	RM	57501.9	Catalase OS=Avicennia marina OX=82927 PE=2 SV=1	1.38461e+06	1.6326e+06	1.16878e+06	1.19457e+06	1.43667e+06	1.59961e+06	1.06015e+06	1.23033e+06	1.5914e+06	1.81774e+06	2.05354e+06	2.15351e+06	2.11914e+06	2.16319e+06	2.4612e+06	2.74604e+06
A0A061DFM8	1	0	4.82371e-05	1.81687	Canga	RM	41877.6	Probable methyltransferase TCM_000331 OS=Theobroma cacao OX=3641 GN=TCM_000331 PE=3 SV=1	317080	341502	269177	270458	299159	312327	342880	412004	792565	615445	420694	388268	594677	524215	735230	588412
Q2QY37;Q2RAV0	3	2	4.85153e-05	2.20201	Canga	RM	59947	Calcium-dependent protein kinase 26 OS=Oryza sativa subsp. japonica OX=39947 GN=CPK26 PE=2 SV=1	76738.2	87946.2	50287.2	64459.7	101311	111863	70454.5	83154.8	136315	102732	241289	242102	160240	196572	169794	173929
Q9SSQ9	22	5	4.85961e-05	1.86406	Canga	RM	92225.5	Phospholipase D alpha 2 OS=Arabidopsis thaliana OX=3702 GN=PLDALPHA2 PE=2 SV=1	2.19152e+06	1.88129e+06	1.51124e+06	1.54193e+06	1.69739e+06	1.53238e+06	1.83899e+06	1.61578e+06	3.42366e+06	2.46105e+06	2.44847e+06	2.14482e+06	4.30519e+06	4.35669e+06	3.16665e+06	3.43709e+06
Q93YV9	2	0	4.88811e-05	1.83136	Canga	RM	26425	F-box protein SKIP8 OS=Arabidopsis thaliana OX=3702 GN=SKIP8 PE=1 SV=1	136290	127507	113126	122007	198573	204416	133814	144833	189928	217572	303156	333596	250650	282077	247843	337223
O04487	3	0	4.90374e-05	2.05676	Canga	RM	46888.8	Probable elongation factor 1-gamma 1 OS=Arabidopsis thaliana OX=3702 GN=At1g09640 PE=1 SV=1	59485	82098.6	63706.5	75067.5	57885.3	83024.3	67571.3	75855.5	120353	153697	91315.2	96978	221118	192532	140061	145384
Q9T053	3	2	4.94173e-05	5.22599	Canga	RM	96158.3	Phospholipase D gamma 1 OS=Arabidopsis thaliana OX=3702 GN=PLDGAMMA1 PE=1 SV=1	303185	231813	58712.2	71356.3	118988	103704	107027	99475.8	1.08199e+06	903754	303197	284983	1.12701e+06	1.11315e+06	480480	424045
Q9S9Z8	11	2	4.94763e-05	1.404	Canga	RM	28895.3	14-3-3-like protein GF14 omicron OS=Arabidopsis thaliana OX=3702 GN=GRF11 PE=2 SV=2	1.09259e+06	1.1996e+06	1.13698e+06	1.07348e+06	1.29049e+06	1.28853e+06	1.08526e+06	1.13796e+06	1.59366e+06	1.3234e+06	1.41491e+06	1.39537e+06	1.75249e+06	1.77936e+06	1.8919e+06	1.91292e+06
Q43206	9	1	5.08287e-05	1.40923	Canga	RM	57036.2	Catalase-1 OS=Triticum aestivum OX=4565 GN=CAT1 PE=2 SV=1	1.1473e+06	1.23717e+06	1.26262e+06	1.42967e+06	1.1022e+06	1.18403e+06	1.16457e+06	948746	1.31183e+06	1.69228e+06	1.54861e+06	1.56426e+06	1.67624e+06	1.80889e+06	1.82877e+06	1.92345e+06
P41381	17	2	5.10233e-05	1.49733	Canga	RM	47173	Eukaryotic initiation factor 4A-8 OS=Nicotiana tabacum OX=4097 PE=2 SV=1	1.74885e+06	1.83429e+06	1.40486e+06	1.43369e+06	1.41378e+06	1.44124e+06	1.47457e+06	1.65164e+06	2.4873e+06	2.54511e+06	1.83048e+06	1.8053e+06	2.8862e+06	2.53048e+06	2.26131e+06	2.22509e+06
P57751	8	1	5.12024e-05	2.29243	Canga	RM	52090.8	UTP--glucose-1-phosphate uridylyltransferase 1 OS=Arabidopsis thaliana OX=3702 GN=UGP1 PE=2 SV=1	502918	580311	359456	413776	344139	362189	318356	325396	655168	737076	797980	841572	692437	720043	1.22341e+06	1.68308e+06
Q6H7P8	1	0	5.1248e-05	1.62316	Canga	RM	19224.7	Zinc finger A20 and AN1 domain-containing stress-associated protein 4 OS=Oryza sativa subsp. japonica OX=39947 GN=SAP4 PE=2 SV=1	105540	97709.9	104232	122475	121932	128086	125278	137298	192848	254413	145443	147087	160035	211037	205496	213550
O62943;P28434;P25826;P25834	20	0	5.13757e-05	1.95207	Canga	RM	52847.8	Ribulose bisphosphate carboxylase large chain OS=Sesbania sesban OX=76396 GN=rbcL PE=3 SV=1	2.08264e+06	2.19043e+06	1.3885e+06	1.49662e+06	1.56453e+06	1.63683e+06	1.50111e+06	1.47906e+06	4.10107e+06	4.42774e+06	2.40496e+06	2.74866e+06	2.13043e+06	4.1818e+06	3.19484e+06	2.85053e+06
Q05995	12	0	5.17983e-05	2.10305	Canga	RM	47417.6	Ribulose bisphosphate carboxylase large chain (Fragment) OS=Viola sororia OX=13758 GN=rbcL PE=3 SV=1	1.75208e+06	1.81323e+06	1.18635e+06	1.28134e+06	1.27172e+06	1.32825e+06	1.22505e+06	1.19702e+06	3.747e+06	4.12264e+06	2.07655e+06	2.39225e+06	1.754e+06	3.80829e+06	2.79947e+06	2.54914e+06
Q9ZW84	1	1	5.23684e-05	2.06763	RM	Canga	27442.7	3-isopropylmalate dehydratase small subunit 2 OS=Arabidopsis thaliana OX=3702 GN=SSU2 PE=1 SV=1	141472	129002	119407	123883	76854.7	74252.4	124349	142433	64943.1	84629.4	43028.2	46191.7	55983.2	55259.9	38944.4	61610.4
O20346;Q33245;Q31655;O20304;P28458;P48699;P56647;P28378;P28423;A1E9T2;P00874;P19163;P28448;Q1ACK0;Q6ENV5;Q6L391;P25828;P25833;P28386;P28398;P51101;P34915;Q05554;P25831;P34767;P48682;P92463;P93936;P00875;P06292;Q05985;P16306;P19160;P20455;P93292;P85085;P31180;P31193;P31195;P31198;P31199;P31200;P69567;P69568;P69569	26	1	5.29697e-05	1.70121	Canga	RM	52005.9	Ribulose bisphosphate carboxylase large chain (Fragment) OS=Clitoria ternatea OX=43366 GN=rbcL PE=3 SV=1	2.98511e+06	3.09544e+06	2.26324e+06	2.53463e+06	2.20785e+06	2.32326e+06	2.99677e+06	3.06783e+06	5.3391e+06	5.9484e+06	3.22774e+06	3.63928e+06	3.89512e+06	5.33505e+06	4.64611e+06	4.50113e+06
P29500	17	0	5.35437e-05	1.42506	Canga	RM	51136.3	Tubulin beta-1 chain OS=Pisum sativum OX=3888 GN=TUBB1 PE=3 SV=1	2.0177e+06	1.74244e+06	1.8183e+06	2.00416e+06	1.77911e+06	1.79657e+06	1.83512e+06	1.95827e+06	2.83711e+06	2.55118e+06	2.12293e+06	2.20637e+06	3.3207e+06	3.17899e+06	2.66489e+06	2.42482e+06
Q9AVK1	1	0	5.39022e-05	4.69556	RM	Canga	43726.8	Probable caffeine synthase 3 OS=Coffea arabica OX=13443 GN=CS3 PE=2 SV=1	15111.2	14359.6	32655.5	32607.7	13509.9	12669.9	36236.4	33638.4	9082.08	11161.4	1628.61	3858.77	3115.17	2682.87	6156	2946.78
Q5ZDJ6	4	2	5.39596e-05	2.43651	Canga	RM	51384.8	Zinc finger CCCH domain-containing protein 8 OS=Oryza sativa subsp. japonica OX=39947 GN=Os01g0616400 PE=2 SV=2	1.56433e+06	1.35466e+06	428423	500774	884350	883007	711860	695899	1.58015e+06	1.78823e+06	2.20509e+06	2.26446e+06	2.34461e+06	2.72545e+06	2.28465e+06	1.91966e+06
P28409	12	0	5.39683e-05	2.34047	Canga	RM	51867.7	Ribulose bisphosphate carboxylase large chain (Fragment) OS=Drosera peltata OX=4369 GN=rbcL PE=3 SV=2	1.09028e+06	1.16758e+06	946492	1.05049e+06	1.0334e+06	1.07812e+06	1.00576e+06	978140	3.3093e+06	3.47529e+06	1.60726e+06	1.87836e+06	1.19152e+06	3.31262e+06	2.4933e+06	2.27584e+06
O82659	1	0	5.41389e-05	2.391	Canga	RM	19408.9	Probable calcium-binding protein CML20 OS=Arabidopsis thaliana OX=3702 GN=CML20 PE=1 SV=1	143582	110280	113681	76276.7	114791	101636	142706	105864	244963	276847	180242	133511	320473	273219	428147	315579
P28401	13	1	5.45152e-05	2.36392	Canga	RM	52051	Ribulose bisphosphate carboxylase large chain (Fragment) OS=Dionaea muscipula OX=4362 GN=rbcL PE=3 SV=2	1.07408e+06	1.13293e+06	962265	1.05008e+06	987868	1.02293e+06	992975	951064	3.27902e+06	3.46221e+06	1.58e+06	1.86193e+06	1.1716e+06	3.31743e+06	2.46672e+06	2.1842e+06
Q33015	10	0	5.59223e-05	3.43819	Canga	RM	48751.3	Ribulose bisphosphate carboxylase large chain (Fragment) OS=Pteris vittata OX=13821 GN=rbcL PE=3 SV=1	517506	497607	451813	481302	509331	527107	574713	492888	2.6031e+06	2.67836e+06	1.04098e+06	1.22622e+06	559919	2.63587e+06	1.79025e+06	1.39776e+06
Q38871	2	2	5.59475e-05	2.68675	Canga	RM	62526.6	Calcium-dependent protein kinase 5 OS=Arabidopsis thaliana OX=3702 GN=CPK5 PE=2 SV=1	52468.3	53009.3	14666	14275.5	38797.2	36188.2	34660.6	34835	83293.8	94426.8	78145.8	82028.4	87962.3	89133.6	108321	126024
A2XD79;Q8GRS2	2	1	5.62771e-05	3.24639	Canga	RM	22149	Protein TIFY 11c OS=Oryza sativa subsp. indica OX=39946 GN=TIFY11C PE=3 SV=1	70358.8	57457.2	36550	30008	47734.1	37662.9	90138.4	76712.2	237737	258817	101934	90275.5	132050	147316	240189	241587
Q41640;Q43463	4	1	5.63903e-05	1.68618	Canga	RM	23440.4	Ras-related protein Rab7 OS=Vigna aconitifolia OX=3918 PE=2 SV=1	321324	250966	152074	177678	220075	220901	235347	244156	452812	395748	305063	307667	408040	405525	410564	387682
F4IFF3	3	0	5.66572e-05	2.35521	Canga	RM	73033.6	Probable DNA helicase MCM9 OS=Arabidopsis thaliana OX=3702 GN=MCM9 PE=3 SV=1	261147	314862	280584	281188	299985	327003	303309	344592	861643	668722	350513	378025	835613	913412	792007	882412
P27934	1	1	5.66827e-05	1.53688	Canga	RM	49221	Alpha-amylase isozyme 3E OS=Oryza sativa subsp. japonica OX=39947 GN=AMY1.4 PE=2 SV=1	105365	112682	81904.5	93161.1	80932.1	88674.1	67374.1	69671.1	145283	149123	118171	134600	120020	111878	142533	153842
Q05991	13	0	5.67455e-05	2.31307	Canga	RM	49717.2	Ribulose bisphosphate carboxylase large chain (Fragment) OS=Ligustrum vulgare OX=13597 GN=rbcL PE=3 SV=1	1.18933e+06	1.25506e+06	991931	1.09783e+06	1.05164e+06	1.09369e+06	1.07207e+06	1.05627e+06	3.49728e+06	3.69051e+06	1.63863e+06	1.93532e+06	1.31007e+06	3.4113e+06	2.60543e+06	2.28455e+06
Q32RQ1	12	1	5.76092e-05	2.44206	Canga	RM	53122	Ribulose bisphosphate carboxylase large chain OS=Zygnema circumcarinatum OX=35869 GN=rbcL PE=3 SV=1	1.04614e+06	1.10023e+06	855761	948041	939121	984119	999194	967607	3.355e+06	3.47932e+06	1.45327e+06	1.72206e+06	1.24207e+06	3.39806e+06	2.43371e+06	2.06273e+06
A9NUH8	10	1	5.82137e-05	1.80782	Canga	RM	43332.9	S-adenosylmethionine synthase 1 OS=Picea sitchensis OX=3332 GN=METK1 PE=2 SV=1	306715	240406	471732	507410	448219	435926	449571	437470	553855	635959	739765	756853	734783	887995	915804	736174
O98883	16	0	5.87603e-05	1.49722	Canga	RM	52017.1	Ribulose bisphosphate carboxylase large chain (Fragment) OS=Couroupita guianensis OX=66684 GN=rbcL PE=3 SV=1	1.31841e+06	1.52898e+06	1.05713e+06	1.22171e+06	1.24565e+06	1.3263e+06	1.63455e+06	1.79661e+06	2.33191e+06	2.34001e+06	1.67747e+06	1.88175e+06	2.09627e+06	2.16005e+06	2.01283e+06	2.1628e+06
Q0J0H4	6	3	5.91534e-05	1.61531	Canga	RM	40422.3	Pyruvate dehydrogenase E1 component subunit beta-2_ mitochondrial OS=Oryza sativa subsp. japonica OX=39947 GN=Os09g0509200 PE=2 SV=1	341827	318397	371536	317480	329048	320382	389842	275342	485381	540890	432436	373679	594786	731409	578320	566038
A9XMT4	4	3	5.9261e-05	1.78503	Canga	RM	58120.7	Protein CYCLOPS OS=Pisum sativum OX=3888 GN=IPD3 PE=2 SV=1	313489	234372	227549	193220	258893	196800	232815	184513	447313	478364	325118	305307	542627	483330	397902	307452
Q6ZL57	3	2	5.96768e-05	1.8453	Canga	RM	23389.1	Auxin-responsive protein IAA24 OS=Oryza sativa subsp. japonica OX=39947 GN=IAA24 PE=2 SV=1	612148	612179	392131	354941	408760	410298	551602	468782	962078	1.06855e+06	632175	598373	935564	991960	1.01593e+06	827520
P08477	17	3	5.97458e-05	1.53809	Canga	RM	33464	Glyceraldehyde-3-phosphate dehydrogenase 2_ cytosolic (Fragment) OS=Hordeum vulgare OX=4513 GN=GAPC PE=2 SV=1	7.08113e+06	8.58864e+06	5.74109e+06	6.53541e+06	6.60787e+06	6.86714e+06	5.51204e+06	6.25563e+06	8.57151e+06	7.5265e+06	1.08742e+07	1.15833e+07	1.22509e+07	1.13322e+07	9.77792e+06	9.89304e+06
P48690	17	0	6.03341e-05	2.03488	Canga	RM	53152.2	Ribulose bisphosphate carboxylase large chain OS=Castanea sativa OX=21020 GN=rbcL PE=3 SV=1	1.51476e+06	1.65413e+06	1.26524e+06	1.41728e+06	1.43829e+06	1.52062e+06	1.99049e+06	2.0265e+06	4.31038e+06	4.45342e+06	2.14488e+06	2.48393e+06	2.27679e+06	4.28967e+06	3.23572e+06	2.90728e+06
Q20EX7	9	0	6.07674e-05	1.38396	Canga	RM	53331	Ribulose bisphosphate carboxylase large chain OS=Oltmannsiellopsis viridis OX=51324 GN=rbcL PE=3 SV=1	1.01826e+06	1.1409e+06	839426	920029	1.08912e+06	1.16361e+06	956339	1.05093e+06	1.48663e+06	1.43918e+06	1.10638e+06	1.28006e+06	1.44467e+06	1.53679e+06	1.41198e+06	1.61322e+06
Q1WIQ6	10	3	6.08087e-05	1.7356	Canga	RM	53744.8	NADP-dependent glyceraldehyde-3-phosphate dehydrogenase OS=Arabidopsis thaliana OX=3702 GN=ALDH11A3 PE=1 SV=2	285496	362236	262320	300949	316182	332777	345147	372846	732556	526806	384588	402509	500976	656198	678304	592367
Q39445	17	2	6.1594e-05	1.49514	Canga	RM	51204.3	Tubulin beta chain OS=Cicer arietinum OX=3827 GN=TUBB PE=2 SV=1	2.00615e+06	1.70234e+06	1.69253e+06	1.87768e+06	1.69396e+06	1.71691e+06	1.72301e+06	1.83625e+06	3.04175e+06	2.54886e+06	2.00502e+06	2.11219e+06	3.35362e+06	3.07887e+06	2.77418e+06	2.38947e+06
O81155	2	0	6.17036e-05	1.99735	Canga	RM	41386.6	Cysteine synthase_ chloroplastic/chromoplastic OS=Solanum tuberosum OX=4113 PE=2 SV=1	158045	97622.1	94298.8	103041	128507	84800.6	115214	92991	185606	267492	199005	201827	323451	235329	206024	127988
Q9LVI4	1	0	6.18933e-05	2.33846	Canga	RM	38088.6	Protein TIFY 6B OS=Arabidopsis thaliana OX=3702 GN=TIFY6B PE=1 SV=1	12866	13489.7	6320.71	8272.73	8913.72	9450.27	12329.3	11138.9	25797.9	24110.4	12553.6	16898.1	31124.9	35135.4	22755.5	25204.8
Q6DW74	5	2	6.21028e-05	1.65458	Canga	RM	89818.6	Digalactosyldiacylglycerol synthase 1_ chloroplastic OS=Lotus japonicus OX=34305 GN=DGD1 PE=2 SV=1	312594	293509	202596	241590	214132	209238	307793	348777	375702	398125	387131	367046	508781	480601	519166	488071
Q39099	2	1	6.23987e-05	1.90346	Canga	RM	34519.3	Xyloglucan endotransglucosylase/hydrolase protein 4 OS=Arabidopsis thaliana OX=3702 GN=XTH4 PE=1 SV=1	236386	299324	190603	225475	230056	251520	244783	306309	518108	280470	372673	390279	577076	451921	640321	546475
Q31672	16	0	6.26313e-05	2.05149	Canga	RM	52163	Ribulose bisphosphate carboxylase large chain (Fragment) OS=Antirhea lucida OX=43446 GN=rbcL PE=3 SV=1	1.38581e+06	1.50292e+06	1.27837e+06	1.4499e+06	1.31427e+06	1.38875e+06	1.2574e+06	1.24414e+06	3.68852e+06	3.82977e+06	1.88443e+06	2.21554e+06	1.59363e+06	3.70978e+06	2.77824e+06	2.50034e+06
P05167	3	3	6.26416e-05	6.1156	Canga	RM	39635.3	Thiol protease aleurain OS=Hordeum vulgare OX=4513 PE=2 SV=1	82388.3	117826	68816.5	84493.4	83404.5	79233.6	85461.8	71330.6	733864	816960	123837	140417	301865	420552	783595	794430
A4GGD1;A8W3E7;Q0G9J3;Q3BAL2;Q70XY1	2	1	6.34056e-05	3.81911	RM	Canga	56319.4	Photosystem II CP47 reaction center protein OS=Phaseolus vulgaris OX=3885 GN=psbB PE=3 SV=1	34564.8	34136.5	42215	38331.8	51916.4	50786.5	31639.1	31471.4	12518.7	23949.1	10395.4	11501.9	10667.8	7219.23	2128.24	4115.6
Q9TKZ5	4	1	6.47108e-05	1.75165	Canga	RM	44924.3	Elongation factor Tu_ chloroplastic OS=Nephroselmis olivacea OX=31312 GN=tufA PE=3 SV=1	351587	382668	298329	307259	318939	338651	430034	502557	826802	657271	470879	451001	670335	616132	779759	660193
Q10I26	15	0	6.50818e-05	1.56006	Canga	RM	45970.9	Eukaryotic initiation factor 4A-III homolog B OS=Oryza sativa subsp. japonica OX=39947 GN=EIF4A3B PE=1 SV=1	3.83419e+06	3.88903e+06	2.80546e+06	3.17639e+06	3.33468e+06	3.50391e+06	3.16316e+06	3.33333e+06	5.11545e+06	4.63303e+06	4.59105e+06	4.70682e+06	6.79664e+06	7.22781e+06	4.51309e+06	4.60051e+06
P34899	11	5	6.51507e-05	4.26539	Canga	RM	57406.7	Serine hydroxymethyltransferase_ mitochondrial OS=Pisum sativum OX=3888 PE=1 SV=1	1.29462e+06	1.54607e+06	395633	337660	361678	358500	610956	403166	2.5013e+06	2.01514e+06	1.45821e+06	1.20407e+06	4.25688e+06	3.92224e+06	3.56052e+06	3.72352e+06
Q93Y94;Q8L6J4	5	2	6.53953e-05	1.60737	Canga	RM	114481	DNA-directed RNA polymerase 1_ mitochondrial OS=Nicotiana sylvestris OX=4096 GN=RPOT1 PE=2 SV=1	874097	897360	689222	785120	864571	902032	1.02877e+06	1.108e+06	1.35135e+06	1.53063e+06	1.47355e+06	1.54312e+06	1.5882e+06	1.83751e+06	1.07048e+06	1.09654e+06
A8Y9H8;P48684	16	0	6.6054e-05	1.97632	Canga	RM	53449.4	Ribulose bisphosphate carboxylase large chain OS=Lolium perenne OX=4522 GN=rbcL PE=3 SV=1	2.18381e+06	2.29784e+06	1.45221e+06	1.56647e+06	1.64082e+06	1.71111e+06	1.58961e+06	1.61373e+06	4.43044e+06	4.94695e+06	2.48788e+06	2.85297e+06	2.26288e+06	4.41418e+06	3.32412e+06	3.05901e+06
P52574	4	3	6.61757e-05	2.10839	RM	Canga	24255.7	Probable 1-Cys peroxiredoxin OS=Syntrichia ruralis OX=38588 PE=2 SV=1	182564	181715	135267	157194	114899	119766	113213	121448	87228.7	111274	46443.2	53969.9	64888.4	72046.7	38686.9	59551.4
Q9M881	2	1	6.74643e-05	1.60844	Canga	RM	47178.5	Stearoyl-[acyl-carrier-protein] 9-desaturase 2_ chloroplastic OS=Arabidopsis thaliana OX=3702 GN=S-ACP-DES2 PE=1 SV=1	28027.1	40742.1	30951.3	28986.8	25173.5	21956.8	29470.6	28727.6	42945.4	50278.9	41857.9	40057.9	38290.9	47138.5	62578.9	53283.3
O50008	29	5	6.78384e-05	3.37712	RM	Canga	84698.9	5-methyltetrahydropteroyltriglutamate--homocysteine methyltransferase 1 OS=Arabidopsis thaliana OX=3702 GN=MS1 PE=1 SV=1	4.69141e+07	3.3085e+07	1.26015e+07	1.3368e+07	1.20268e+07	1.12472e+07	1.67893e+07	1.77968e+07	6.34042e+06	6.07218e+06	4.90917e+06	4.89325e+06	8.23636e+06	7.69599e+06	5.18432e+06	5.17964e+06
Q8LL87	4	0	6.8133e-05	2.00508	Canga	RM	38771.8	Caffeic acid 3-O-methyltransferase OS=Coffea canephora OX=49390 GN=COMT PE=2 SV=1	171356	175024	265979	271055	153113	156056	216824	223034	456540	457194	239334	292624	460467	519804	415325	431888
Q84KL3	3	2	6.87143e-05	2.00801	Canga	RM	72009	(+)-alpha-pinene synthase_ chloroplastic OS=Pinus taeda OX=3352 GN=PT30 PE=1 SV=1	318179	381456	194177	201765	203066	241151	190831	199780	401089	473040	348033	359355	690027	556373	588623	459725
Q32RY7	12	0	6.93077e-05	1.41837	Canga	RM	52964.9	Ribulose bisphosphate carboxylase large chain OS=Staurastrum punctulatum OX=102822 GN=rbcL PE=3 SV=1	898308	1.02595e+06	693891	777945	727642	774650	667268	715601	1.23923e+06	1.31434e+06	958618	1.1121e+06	1.01384e+06	1.03137e+06	1.06409e+06	1.17558e+06
Q5VQY3	2	2	7.07449e-05	6.02723	Canga	RM	45849.8	Probable auxin efflux carrier component 9 OS=Oryza sativa subsp. japonica OX=39947 GN=PIN9 PE=2 SV=1	1071.7	1139.65	1384.38	1105.47	642.974	864.521	3004.57	1776.93	3566.58	3364.18	11637.2	11941.6	2879.12	4082.21	13846.9	14922.5
P52589	3	1	7.19653e-05	1.82121	RM	Canga	56761.2	Protein disulfide-isomerase OS=Triticum aestivum OX=4565 GN=PDI PE=2 SV=1	329508	437049	277313	262557	289157	301941	316506	323219	151108	200970	129116	127812	212920	278836	142071	150333
P40392	7	0	7.29008e-05	1.85626	Canga	RM	22704.6	Ras-related protein RIC1 OS=Oryza sativa subsp. japonica OX=39947 GN=RIC1 PE=2 SV=2	833815	969144	661354	758494	830012	884891	1.08119e+06	1.1862e+06	1.66771e+06	2.3652e+06	1.12144e+06	1.21521e+06	1.99217e+06	1.85569e+06	1.56593e+06	1.59119e+06
Q9SLH7	3	1	7.43057e-05	1.80197	Canga	RM	38433.9	Peroxidase 20 OS=Arabidopsis thaliana OX=3702 GN=PER20 PE=2 SV=1	431998	461081	399844	476048	434459	478017	621755	736951	999849	1.16328e+06	606938	675237	988862	979263	893426	973363
O82191	4	0	7.51433e-05	1.65477	Canga	RM	64563.9	NADP-dependent malic enzyme 1 OS=Arabidopsis thaliana OX=3702 GN=NADP-ME1 PE=1 SV=1	1.33369e+06	1.06736e+06	858506	741368	887466	817310	1.01516e+06	895683	1.39481e+06	1.46192e+06	1.47739e+06	1.14533e+06	2.01326e+06	1.95481e+06	1.62448e+06	1.53167e+06
Q9M9W1	1	1	7.5842e-05	46.8758	RM	Canga	14075.2	60S ribosomal protein L22-2 OS=Arabidopsis thaliana OX=3702 GN=RPL22B PE=2 SV=1	7509.77	11709.9	5580.2	8457.66	21783.1	26467.1	13942.4	18603.6	0	0	1951.83	205.459	65.1949	0	57.9863	152.64
P42158	1	1	7.59158e-05	5081.44	Canga	RM	51117.7	Casein kinase 1-like protein 1 OS=Arabidopsis thaliana OX=3702 GN=CKL1 PE=2 SV=2	0	12.7382	10.7284	16.4647	0	0	45.1987	0	1656.64	2038.05	752.544	970.697	59.8998	468.083	198854	227783
P38415	19	6	7.66842e-05	1.57984	Canga	RM	96936.2	Linoleate 9S-lipoxygenase A OS=Solanum lycopersicum OX=4081 GN=LOX1.1 PE=2 SV=1	2.38844e+06	2.17653e+06	1.78478e+06	1.64357e+06	2.07222e+06	1.97765e+06	2.17808e+06	1.91373e+06	3.01498e+06	3.20715e+06	2.69338e+06	2.29494e+06	4.12684e+06	4.0603e+06	3.10865e+06	2.98443e+06
Q9SD46	2	1	7.69754e-05	1.92091	Canga	RM	38864.5	Peroxidase 36 OS=Arabidopsis thaliana OX=3702 GN=PER36 PE=2 SV=2	434261	473399	367351	406127	409093	437767	654061	707217	1.03615e+06	1.19397e+06	630370	645303	1.13318e+06	1.00977e+06	912216	910003
Q08682;Q9ZSR8	1	1	7.71563e-05	2.55042	RM	Canga	32519.6	40S ribosomal protein Sa-1 OS=Arabidopsis thaliana OX=3702 GN=RPSaA PE=1 SV=3	3.06741e+06	2.06827e+06	2.77512e+06	1.87215e+06	2.76091e+06	2.12762e+06	1.66712e+06	1.12929e+06	813812	959775	543101	411803	1.02619e+06	1.01645e+06	1.12955e+06	948328
P48688	18	0	7.76291e-05	1.96618	Canga	RM	52946	Ribulose bisphosphate carboxylase large chain OS=Carica papaya OX=3649 GN=rbcL PE=3 SV=2	2.03242e+06	2.11025e+06	1.4031e+06	1.49879e+06	1.44381e+06	1.51123e+06	1.38405e+06	1.37093e+06	4.01838e+06	4.37183e+06	2.26995e+06	2.61156e+06	2.00069e+06	4.01125e+06	3.03534e+06	2.75877e+06
Q33438	20	0	7.76338e-05	1.78791	Canga	RM	50872.5	Ribulose bisphosphate carboxylase large chain (Fragment) OS=Erythrina crista-galli OX=49817 GN=rbcL PE=3 SV=1	2.53446e+06	2.70926e+06	1.93107e+06	2.17061e+06	2.08135e+06	2.18795e+06	2.50405e+06	2.58331e+06	5.16347e+06	5.96718e+06	2.99359e+06	3.41425e+06	3.14316e+06	5.21901e+06	3.91047e+06	3.6265e+06
P06750	2	1	7.76473e-05	1.8451	Canga	RM	63649.8	Agglutinin OS=Ricinus communis OX=3988 PE=1 SV=1	156009	158126	132561	146574	153800	158824	212333	257283	321155	482182	221631	251009	312324	312915	303091	333640
O80646	2	0	7.8114e-05	2.47421	RM	Canga	14766.2	40S ribosomal protein S15a-3 OS=Arabidopsis thaliana OX=3702 GN=RPS15AC PE=2 SV=2	3.10557e+06	2.10718e+06	2.80328e+06	1.91084e+06	2.80377e+06	2.17062e+06	1.70804e+06	1.1952e+06	840703	1.0416e+06	571881	444548	1.09382e+06	1.09645e+06	1.15823e+06	948792
Q01873;P28394;P28419;A4GG89;P28408;P28430;P28442;P48715;Q05992;P28441;Q01874;Q06024;P28446;P36486;Q06025;P48719;Q32040;P28414;P28459;Q33050	21	0	7.8157e-05	1.86794	Canga	RM	53115.1	Ribulose bisphosphate carboxylase large chain OS=Liquidambar styraciflua OX=4400 GN=rbcL PE=3 SV=1	2.37946e+06	2.5225e+06	1.64863e+06	1.81888e+06	1.84246e+06	1.92577e+06	2.35878e+06	2.41103e+06	4.94451e+06	5.59165e+06	2.82568e+06	3.20019e+06	2.88211e+06	4.95352e+06	3.74575e+06	3.43873e+06
F1CKI6	3	2	7.84254e-05	1.92507	Canga	RM	72607.4	Carene synthase 1_ chloroplastic OS=Picea sitchensis OX=3332 GN=TPS-3car1 PE=1 SV=1	13379	19961.9	11580.9	14299	23223	23244	19415.7	22911.9	30719.5	43788.2	28917.9	33871.1	44321.3	30872.1	27809.8	44640.1
A6YG96	13	1	7.8589e-05	2.33349	Canga	RM	53105.1	Ribulose bisphosphate carboxylase large chain OS=Pleurastrum terricola OX=34116 GN=rbcL PE=3 SV=1	1.1379e+06	1.22462e+06	907131	1.00646e+06	996820	1.04591e+06	1.00924e+06	967679	3.34572e+06	3.50515e+06	1.52767e+06	1.78987e+06	1.22321e+06	3.31006e+06	2.46289e+06	2.1935e+06
A7PQS0;P43282	6	0	7.89597e-05	1.83183	Canga	RM	43193.9	S-adenosylmethionine synthase 1 OS=Vitis vinifera OX=29760 GN=METK1 PE=3 SV=1	301363	224603	494936	543208	450164	431956	438961	411614	576047	705274	741485	758954	735494	896987	920329	704602
Q96453;P42654	16	1	7.90291e-05	1.74832	Canga	RM	29632.2	14-3-3-like protein D OS=Glycine max OX=3847 GN=GF14D PE=2 SV=1	1.86879e+06	1.7256e+06	1.50113e+06	1.74204e+06	2.49029e+06	2.13006e+06	2.13442e+06	2.0664e+06	2.47365e+06	2.35349e+06	3.11447e+06	3.15877e+06	4.07484e+06	3.98973e+06	3.98908e+06	4.22238e+06
Q7FAH2	19	0	8.02908e-05	1.41946	Canga	RM	36944.1	Glyceraldehyde-3-phosphate dehydrogenase 2_ cytosolic OS=Oryza sativa subsp. japonica OX=39947 GN=GAPC2 PE=1 SV=1	8.41823e+06	9.99633e+06	7.98416e+06	8.42006e+06	7.96129e+06	7.90292e+06	7.61959e+06	8.40748e+06	9.76697e+06	9.32154e+06	1.29507e+07	1.34265e+07	1.41353e+07	1.31304e+07	1.1053e+07	1.09076e+07
O98360	12	0	8.03182e-05	2.2797	Canga	RM	48968.3	Ribulose bisphosphate carboxylase large chain (Fragment) OS=Ptychomitrium gardneri OX=61565 GN=rbcL PE=2 SV=1	1.23799e+06	1.35214e+06	970240	1.07579e+06	1.06436e+06	1.1254e+06	1.05043e+06	1.02335e+06	3.43929e+06	3.64907e+06	1.67597e+06	1.98566e+06	1.25158e+06	3.39521e+06	2.57322e+06	2.31864e+06
Q56YF8	3	1	8.04796e-05	2.22549	Canga	RM	52383.2	Cyclin-T1-2 OS=Arabidopsis thaliana OX=3702 GN=CYCT1-2 PE=2 SV=2	288354	125012	174529	182427	236070	207917	175765	154639	354932	328869	493504	438636	709547	520967	308941	282350
P24826;P19168;P48406;P17957;P30080	8	1	8.08708e-05	1.74537	Canga	RM	42915.6	Chalcone synthase 1 OS=Glycine max OX=3847 GN=CHS1 PE=1 SV=1	533378	620918	441080	512410	643453	706639	651098	733762	1.25118e+06	1.20766e+06	720500	808829	1.37277e+06	1.13778e+06	996394	957274
P30079;Q9M5M0	6	1	8.09444e-05	1.71013	Canga	RM	43750.4	Chalcone synthase OS=Pinus sylvestris OX=3349 GN=CHS PE=1 SV=1	327142	345247	187599	223279	302035	334796	314656	350514	619306	616587	404975	439066	550504	470075	437152	541447
Q07209	17	0	8.12683e-05	2.30782	Canga	RM	52159.1	Ribulose bisphosphate carboxylase large chain (Fragment) OS=Ailanthus altissima OX=23810 GN=rbcL PE=3 SV=1	1.37078e+06	1.36009e+06	823740	866118	935312	967693	925586	864764	3.10853e+06	3.36698e+06	1.62505e+06	1.85761e+06	1.2688e+06	3.29273e+06	2.2988e+06	1.90735e+06
Q32770	10	0	8.15425e-05	3.50566	Canga	RM	48957.5	Ribulose bisphosphate carboxylase large chain (Fragment) OS=Pellaea andromedifolia OX=37462 GN=rbcL PE=3 SV=1	520241	502897	448327	478393	514360	532154	548258	477602	2.56716e+06	2.70288e+06	1.10708e+06	1.3196e+06	484874	2.62916e+06	1.82672e+06	1.46313e+06
P41377	15	0	8.24798e-05	1.44193	Canga	RM	47104.8	Eukaryotic initiation factor 4A-2 OS=Arabidopsis thaliana OX=3702 GN=TIF4A-2 PE=1 SV=1	1.21364e+06	1.30657e+06	1.00008e+06	1.11135e+06	1.05078e+06	1.08509e+06	1.12563e+06	1.29841e+06	1.8165e+06	1.62318e+06	1.30434e+06	1.37228e+06	2.11194e+06	1.84634e+06	1.56894e+06	1.61005e+06
O82730	1	0	8.25389e-05	2.25264	Canga	RM	53125.9	Monogalactosyldiacylglycerol synthase 2_ chloroplastic OS=Arabidopsis thaliana OX=3702 GN=MGD2 PE=1 SV=1	14312.7	12171.7	7642.68	6848.02	15486.6	13994	13715.8	13942.5	15196.4	19406.9	28271.9	29964.6	32832.3	29924.1	33669.5	31749.9
Q40294	1	0	8.26479e-05	1.99576	Canga	RM	36754.6	Ubiquinol oxidase_ mitochondrial OS=Mangifera indica OX=29780 GN=AOMI 1 PE=1 SV=2	50682.6	57383.6	42589	45940.6	54678.3	59597.5	56413.1	67532.7	146307	77716	68408.2	72229.2	124654	136580	126240	115658
P49036;P31924	13	4	8.37967e-05	1.49106	Canga	RM	93566.7	Sucrose synthase 2 OS=Zea mays OX=4577 GN=SUS1 PE=1 SV=1	712452	834967	710063	811471	729213	790479	845283	950070	1.28005e+06	1.50986e+06	873957	984432	1.38216e+06	1.15243e+06	1.16996e+06	1.16609e+06
O65396	5	1	8.53698e-05	1.42655	Canga	RM	44787	Aminomethyltransferase_ mitochondrial OS=Arabidopsis thaliana OX=3702 GN=GDCST PE=2 SV=1	265018	274211	228868	254446	240890	242391	248376	302623	318941	506721	328277	334879	314412	392455	360187	378289
Q9SN86	9	2	8.55063e-05	2.85854	Canga	RM	42633.7	Malate dehydrogenase_ chloroplastic OS=Arabidopsis thaliana OX=3702 GN=At3g47520 PE=1 SV=1	704302	615366	733106	884438	729312	760965	752671	711151	2.93475e+06	2.92837e+06	1.13236e+06	1.18642e+06	952133	3.14892e+06	2.3103e+06	2.24733e+06
P30174;Q67ZM4;Q8LFH6	1	0	8.55457e-05	1.66019	Canga	RM	14969	Actin-depolymerizing factor (Fragment) OS=Brassica napus OX=3708 PE=2 SV=1	153447	172458	149365	169192	163206	172384	175028	200929	357058	232471	195641	203630	293626	321049	341944	305812
Q1KVR2	1	0	8.55457e-05	1.66019	Canga	RM	20568.1	50S ribosomal protein L5_ chloroplastic OS=Tetradesmus obliquus OX=3088 GN=rpl5 PE=3 SV=1	153447	172458	149365	169192	163206	172384	175028	200929	357058	232471	195641	203630	293626	321049	341944	305812
Q9SUF5	2	0	8.56874e-05	2.28486	RM	Canga	53937.7	Scarecrow-like protein 26 OS=Arabidopsis thaliana OX=3702 GN=SCL26 PE=2 SV=1	3.159e+06	2.16058e+06	2.87297e+06	1.98385e+06	2.85093e+06	2.22054e+06	1.76746e+06	1.23464e+06	977085	1.12366e+06	663185	558933	1.15818e+06	1.19397e+06	1.22408e+06	1.08824e+06
Q09WE7	6	3	8.60343e-05	2.00715	RM	Canga	66411.1	UDP-sugar pyrophosphorylase 1 OS=Glycine max OX=3847 GN=USP1 PE=1 SV=1	151158	159204	150925	150376	96836.7	111013	89747.5	94283.4	90914.8	71599.9	67027.6	56988.2	44756	68060.1	39356.3	61281.1
Q10712	11	3	8.62573e-05	1.48494	Canga	RM	60553.6	Leucine aminopeptidase 1_ chloroplastic OS=Solanum lycopersicum OX=4081 GN=LAPA1 PE=1 SV=2	572906	626546	464030	503102	508001	588704	567144	605881	727956	641702	841106	822956	1.0074e+06	997096	662449	886998
Q33383	17	2	8.66697e-05	2.07477	Canga	RM	52385.3	Ribulose bisphosphate carboxylase large chain (Fragment) OS=Catesbaea spinosa OX=43452 GN=rbcL PE=3 SV=1	1.33278e+06	1.43495e+06	1.26949e+06	1.44093e+06	1.26307e+06	1.3381e+06	1.19718e+06	1.18492e+06	3.6488e+06	3.83488e+06	1.82915e+06	2.15499e+06	1.49845e+06	3.60326e+06	2.69658e+06	2.43893e+06
Q9M9P3	15	5	8.72141e-05	1.56919	Canga	RM	51909.6	UTP--glucose-1-phosphate uridylyltransferase 2 OS=Arabidopsis thaliana OX=3702 GN=UGP2 PE=1 SV=1	846133	792886	492707	546712	564802	578766	559748	586462	1.02975e+06	1.00798e+06	734299	813258	1.08023e+06	1.00885e+06	1.01171e+06	1.10999e+06
Q05986	9	0	8.73062e-05	1.44163	Canga	RM	49669.3	Ribulose bisphosphate carboxylase large chain (Fragment) OS=Callitriche heterophylla OX=13381 GN=rbcL PE=3 SV=1	962878	1.0846e+06	713024	785227	729696	765235	657327	725760	1.19141e+06	1.33571e+06	1.07017e+06	1.25834e+06	1.01395e+06	1.03808e+06	1.13086e+06	1.22212e+06
P51082	5	0	8.77628e-05	1.62421	Canga	RM	43220.7	Chalcone synthase 1B OS=Pisum sativum OX=3888 GN=CHS-1B PE=3 SV=1	457307	538412	379038	416693	523476	570240	551100	625435	985249	990996	596211	674512	964921	815496	795216	774443
P04352	2	1	8.82995e-05	2.19217	Canga	RM	18296.3	Calmodulin OS=Chlamydomonas reinhardtii OX=3055 PE=1 SV=2	29521.5	28973.3	19192.5	30476.3	24372.8	44010.5	26992	35041.5	45026.4	90024.9	70343.3	69165.3	92145.9	69898.6	43955	42448.6
Q9ZW14;A0A1A9TAK5;A0A1C9II22	2	0	8.87685e-05	1.76685	Canga	RM	28431.3	Tropinone reductase homolog At2g29310 OS=Arabidopsis thaliana OX=3702 GN=At2g29310 PE=2 SV=1	181381	196796	117008	131823	124714	127260	103355	121994	192581	172312	242995	279193	246506	223119	278878	315607
Q6V9I6	1	0	8.93364e-05	2.02276	Canga	RM	29284.8	Histone deacetylase HDT1 OS=Solanum chacoense OX=4108 GN=HDT1 PE=2 SV=1	48384	61208.8	48098.7	51827.3	45686.9	48360.5	60332.3	66945.1	99500.3	129053	69633.6	65467.8	140897	160384	95843.2	110715
A7QJG1	8	2	8.95351e-05	1.7999	Canga	RM	43073.9	S-adenosylmethionine synthase 3 OS=Vitis vinifera OX=29760 GN=METK3 PE=3 SV=1	387526	281242	579187	645322	525332	508988	515209	487690	659631	816995	822131	844602	925927	1.19584e+06	1.00375e+06	805632
Q05046	14	0	9.05463e-05	1.53649	Canga	RM	61472.8	Chaperonin CPN60-2_ mitochondrial OS=Cucurbita maxima OX=3661 GN=CPN60-2 PE=1 SV=1	768380	840556	601035	708783	680094	698133	585097	653133	1.34743e+06	1.18001e+06	757164	865024	1.07742e+06	1.16731e+06	998093	1.11237e+06
Q84P52	7	4	9.11419e-05	1.3354	Canga	RM	57581.7	Gamma aminobutyrate transaminase 3_ chloroplastic OS=Solanum lycopersicum OX=4081 GN=GABA-TP3 PE=1 SV=1	779851	792778	713232	717830	656285	631721	637872	640896	1.06303e+06	870908	835665	775063	1.10357e+06	969554	909496	911491
Q9LSJ6	3	2	9.11632e-05	1.62069	Canga	RM	136918	ABC transporter B family member 17 OS=Arabidopsis thaliana OX=3702 GN=ABCB17 PE=3 SV=1	354643	300839	291093	317523	297669	279726	425645	421059	646770	630336	396449	412937	612565	556792	583082	517790
Q1WM15	3	1	9.14198e-05	2.26367	Canga	RM	49607.6	Hexokinase-8 OS=Oryza sativa subsp. japonica OX=39947 GN=HXK8 PE=2 SV=2	641128	562456	302163	339207	612765	636626	455679	494828	1.1061e+06	1.21785e+06	670469	770728	1.28179e+06	1.81115e+06	1.23993e+06	1.0582e+06
Q42908;O24246	14	5	9.20038e-05	1.50218	Canga	RM	61354.6	2_3-bisphosphoglycerate-independent phosphoglycerate mutase OS=Mesembryanthemum crystallinum OX=3544 GN=PGM1 PE=2 SV=1	755479	679397	642330	737794	749647	816100	771838	858243	1.28783e+06	1.23025e+06	842136	898159	1.19842e+06	1.44766e+06	1.11804e+06	1.00686e+06
O03067	8	2	9.23851e-05	1.81103	Canga	RM	50968.1	ATP synthase subunit beta_ chloroplastic (Fragment) OS=Dicksonia antarctica OX=3271 GN=atpB PE=3 SV=2	391144	333516	485240	529154	337319	316586	362655	300076	622578	807973	505555	470849	805992	806729	861851	652416
B2KSJ6	2	1	9.30483e-05	8.96422	RM	Canga	65589.1	Alpha-farnesene synthase OS=Cucumis melo OX=3656 PE=1 SV=1	18596.9	29956.9	6281.58	10545.2	31675.6	36912.3	10184.8	15278.1	237.741	3419.08	3977.71	4012.62	391.99	3028.28	1151.53	1566.37
Q7M1R5	3	1	9.34514e-05	1.86296	Canga	RM	15307.7	Superoxide dismutase [Cu-Zn] OS=Glycine max OX=3847 GN=SOD1 PE=3 SV=1	1.39741e+06	1.13332e+06	1.13302e+06	876225	1.04398e+06	902041	904847	735632	1.75987e+06	1.75713e+06	1.52867e+06	1.15387e+06	2.46014e+06	2.21422e+06	2.39441e+06	1.87096e+06
P84752	11	4	9.37904e-05	1.81099	Canga	RM	38560.6	Peroxidase A (Fragments) OS=Aloe vera OX=34199 PE=1 SV=1	906765	894727	717768	586803	918169	847165	1.06632e+06	929229	1.13813e+06	1.21611e+06	1.77156e+06	1.45975e+06	2.25457e+06	1.63345e+06	1.78887e+06	1.17355e+06
P93256	3	2	9.38406e-05	3.09911	RM	Canga	44862.3	Aminomethyltransferase_ mitochondrial OS=Mesembryanthemum crystallinum OX=3544 GN=GDCST PE=2 SV=1	9755.04	10102.3	14158.5	11014.7	16550.4	17182.9	21764.8	23306.3	5048.49	1377.49	6083.52	7621.72	5233.08	4842.97	4787.78	4963.22
Q9TKV7	4	3	9.44042e-05	1.46985	RM	Canga	71788.5	NAD(P)H-quinone oxidoreductase subunit 5_ chloroplastic OS=Nephroselmis olivacea OX=31312 GN=ndhF PE=3 SV=1	186493	177254	130099	130152	137798	136919	157596	158423	88344	91423.9	95034.1	98728	129905	105190	92418.5	125389
P22243	2	0	9.46208e-05	1.82745	Canga	RM	45225.5	Stearoyl-[acyl-carrier-protein] 9-desaturase_ chloroplastic OS=Carthamus tinctorius OX=4222 PE=1 SV=1	56386.1	62854.7	52456.4	55767.2	63820.3	68051.5	66073.1	74762.3	149438	82741.1	77712.6	78686.6	127732	141812	132793	123123
A9RHW6	3	0	9.46925e-05	1.97742	Canga	RM	38158.8	Thiamine thiazole synthase 3_ chloroplastic OS=Physcomitrium patens OX=3218 GN=THI1-3 PE=3 SV=1	70738.1	106081	75314.7	92516.4	75092.5	97703.4	73456.7	90109.4	219591	249625	103507	127122	164296	205415	147147	129942
Q6YZX6;Q42624;Q43127	30	12	9.63055e-05	1.65298	Canga	RM	98653.3	Putative aconitate hydratase_ cytoplasmic OS=Oryza sativa subsp. japonica OX=39947 GN=Os08g0191100 PE=3 SV=1	3.22804e+06	3.37902e+06	2.131e+06	2.11724e+06	3.06076e+06	3.05207e+06	2.35573e+06	2.17538e+06	3.58224e+06	3.85047e+06	4.39817e+06	4.09661e+06	5.74018e+06	5.62692e+06	3.9743e+06	4.26891e+06
O65735	5	0	9.72434e-05	1.36216	Canga	RM	38622.8	Fructose-bisphosphate aldolase_ cytoplasmic isozyme OS=Cicer arietinum OX=3827 GN=ALDC PE=2 SV=1	802120	857018	726893	820390	755358	780321	606219	694384	1.14937e+06	1.19979e+06	824345	956307	999397	1.08957e+06	959819	1.05252e+06
Q8H852	4	3	9.72585e-05	2.88931	RM	Canga	99347.5	Coatomer subunit gamma-1 OS=Oryza sativa subsp. japonica OX=39947 GN=Os03g0227000 PE=2 SV=2	19095.8	19370.1	34754.3	24066.8	33499.4	29139.9	46089.1	49924.5	7436.02	11040.4	12781.1	10952.5	19931.2	12885.1	9047.83	4507.51
P19164	14	1	9.78674e-05	1.44364	Canga	RM	53516.7	Ribulose bisphosphate carboxylase large chain OS=Neurachne tenuifolia OX=4525 GN=rbcL PE=3 SV=1	1.60335e+06	1.73019e+06	1.21167e+06	1.33167e+06	1.29324e+06	1.354e+06	1.70327e+06	1.81984e+06	2.21807e+06	2.78337e+06	1.93304e+06	2.13611e+06	2.15753e+06	2.23279e+06	1.9272e+06	2.00378e+06
Q9ZRE2	8	1	0.000100664	1.76859	Canga	RM	23009.9	Ras-related protein RABD1 OS=Arabidopsis thaliana OX=3702 GN=RABD1 PE=1 SV=1	796303	840854	585167	644418	682765	705682	898356	932968	1.3334e+06	1.62428e+06	924768	981484	1.81109e+06	1.62631e+06	1.24553e+06	1.21767e+06
P43226;P48705;P48707;P48710;P48712;P43222;P43223	10	0	0.000100908	3.42524	Canga	RM	46169.3	Ribulose bisphosphate carboxylase large chain (Fragment) OS=Blechnopsis orientalis OX=29606 GN=rbcL PE=3 SV=1	534512	514687	470731	500470	519738	535706	551301	481088	2.56143e+06	2.69451e+06	1.10585e+06	1.31929e+06	481124	2.62469e+06	1.8232e+06	1.4616e+06
Q9MUR9	3	1	0.000101193	5.8361	RM	Canga	58026	Light-independent protochlorophyllide reductase subunit B OS=Mesostigma viride OX=41882 GN=chlB PE=3 SV=1	25533.9	26723.6	113840	118837	69980.4	64726.6	59861.8	55301.1	3818.36	7622.03	16950	14028.4	24328.2	18019.6	3036.72	3834.02
P28395	14	0	0.000102859	1.49329	Canga	RM	50332	Ribulose bisphosphate carboxylase large chain (Fragment) OS=Crassula marnierana OX=45093 GN=rbcL PE=3 SV=1	1.91535e+06	2.07179e+06	1.28067e+06	1.38651e+06	1.34392e+06	1.40575e+06	1.2507e+06	1.35644e+06	2.35743e+06	2.79521e+06	1.97073e+06	2.22251e+06	2.18336e+06	2.18805e+06	2.01621e+06	2.2026e+06
Q9AV57	2	1	0.000103426	2.00316	Canga	RM	53101.3	Flotillin-like protein 1 OS=Oryza sativa subsp. japonica OX=39947 GN=FLOT1 PE=3 SV=1	93073.3	130635	102683	72927	107798	109221	154741	152100	227754	331312	163384	163191	289408	234245	259262	180722
Q8W4M5	4	2	0.000104403	1.63374	Canga	RM	62029.8	Pyrophosphate--fructose 6-phosphate 1-phosphotransferase subunit beta 1 OS=Arabidopsis thaliana OX=3702 GN=PFP-BETA1 PE=1 SV=1	248705	301783	235245	248999	323057	344453	271021	272896	388631	393579	378879	383479	545487	691929	429320	458327
O65316	19	1	0.000104511	1.46603	Canga	RM	41706.6	Actin OS=Mesostigma viride OX=41882 PE=3 SV=1	2.2816e+06	2.22548e+06	1.79967e+06	2.0325e+06	1.92241e+06	2.00816e+06	1.75331e+06	1.92014e+06	3.16961e+06	2.82434e+06	2.28906e+06	2.48839e+06	3.99674e+06	3.09816e+06	2.54402e+06	2.96306e+06
F4JFN3	23	12	0.000104755	1.33532	Canga	RM	90795.1	Heat shock protein 90-6_ mitochondrial OS=Arabidopsis thaliana OX=3702 GN=HSP90-6 PE=1 SV=1	2.33226e+06	2.35317e+06	1.58322e+06	1.73526e+06	2.01125e+06	2.1368e+06	1.71519e+06	1.88759e+06	2.59018e+06	2.39828e+06	2.54079e+06	2.64151e+06	2.90772e+06	2.75436e+06	2.5967e+06	2.60811e+06
P08823	19	6	0.0001052	1.60013	Canga	RM	57691.7	RuBisCO large subunit-binding protein subunit alpha_ chloroplastic (Fragment) OS=Triticum aestivum OX=4565 PE=1 SV=1	1.06159e+06	1.31913e+06	609394	808537	810519	924799	691618	872023	1.46687e+06	1.39291e+06	1.20457e+06	1.32607e+06	1.67368e+06	1.49327e+06	1.47923e+06	1.32052e+06
P48697	19	0	0.000105244	1.49106	Canga	RM	52043.9	Ribulose bisphosphate carboxylase large chain (Fragment) OS=Cucurbita pepo OX=3663 GN=rbcL PE=3 SV=1	2.36556e+06	2.58626e+06	1.60015e+06	1.79413e+06	1.69226e+06	1.78458e+06	1.5552e+06	1.68825e+06	2.71704e+06	3.09393e+06	2.33464e+06	2.6473e+06	3.32946e+06	2.60672e+06	2.72307e+06	3.0127e+06
Q9M2S9	1	1	0.000106833	1.60429	Canga	RM	28618.2	Expansin-A16 OS=Arabidopsis thaliana OX=3702 GN=EXPA16 PE=2 SV=1	109925	109922	99262.7	116303	136108	135302	109275	147432	147058	259104	160742	163549	181397	244164	180796	208968
Q9FFT4	10	2	0.00010778	1.72699	Canga	RM	66844.5	Pyruvate decarboxylase 2 OS=Arabidopsis thaliana OX=3702 GN=PDC2 PE=2 SV=1	421283	548356	287631	344284	370092	400771	446990	522563	797566	712428	529729	590744	943250	812283	592362	793190
A0A1L6Z3A0	4	1	0.000108356	4.67279	RM	Canga	97158.9	Pseudolaratriene synthase_ chloroplastic OS=Pseudolarix amabilis OX=3355 GN=TPS8 PE=1 SV=1	4.70953e+07	3.34261e+07	1.01945e+07	1.03801e+07	8.90463e+06	7.79765e+06	9.43572e+06	9.84452e+06	2.97107e+06	3.74354e+06	4.12448e+06	4.38346e+06	3.12893e+06	3.043e+06	3.85273e+06	4.08825e+06
A3ABE1	1	0	0.00010836	1.5085	Canga	RM	56206.6	Pentatricopeptide repeat-containing protein PPR5 homolog_ chloroplastic OS=Oryza sativa subsp. japonica OX=39947 GN=Os02g0750400 PE=3 SV=2	145407	115431	100809	114340	119094	108646	131630	119784	214507	183104	138378	135179	165838	187406	212775	203643
P09094;P85954	31	6	0.00010847	1.37251	Canga	RM	35704.7	Glyceraldehyde-3-phosphate dehydrogenase_ cytosolic (Fragment) OS=Nicotiana tabacum OX=4097 GN=GAPC PE=2 SV=1	7.81114e+06	8.64184e+06	7.35238e+06	7.45864e+06	6.91342e+06	6.79595e+06	7.08079e+06	7.62768e+06	7.76737e+06	9.40972e+06	1.07252e+07	1.12892e+07	1.20844e+07	1.16076e+07	9.6576e+06	9.37269e+06
Q7YJW4	17	0	0.000109357	2.78914	Canga	RM	53061.2	Ribulose bisphosphate carboxylase large chain OS=Calycanthus floridus var. glaucus OX=212734 GN=rbcL PE=3 SV=1	692470	684372	598191	635832	696556	714058	734632	659975	2.69254e+06	2.76226e+06	1.17052e+06	1.37341e+06	708444	2.82335e+06	2.01745e+06	1.55824e+06
P82993	1	1	0.000110429	1.49308	Canga	RM	59924.7	Beta-amylase OS=Hordeum vulgare subsp. spontaneum OX=77009 GN=BMY1 PE=1 SV=1	29121.4	25990.1	31366.5	30698.1	36765.1	42693	34615.5	35586.5	49300.2	53058.3	51638.9	56053	45344.8	57640.5	35965.1	49406.3
P28418	16	0	0.000110506	1.40747	Canga	RM	51399.3	Ribulose bisphosphate carboxylase large chain (Fragment) OS=Geum quellyon OX=3762 GN=rbcL PE=3 SV=1	1.41608e+06	1.53814e+06	1.07385e+06	1.17379e+06	1.17371e+06	1.25139e+06	1.56279e+06	1.66571e+06	1.93936e+06	2.27681e+06	1.73406e+06	1.93625e+06	1.97616e+06	1.93881e+06	1.70069e+06	1.77655e+06
P29545	5	0	0.000112993	1.79606	Canga	RM	23856.8	Elongation factor 1-beta OS=Oryza sativa subsp. japonica OX=39947 GN=Os07g0662500 PE=1 SV=3	583447	502886	438138	466059	558919	490562	565586	501012	947747	797961	649036	595343	1.3579e+06	1.19319e+06	955227	879323
Q9SAA9	2	2	0.000115934	4.9218	RM	Canga	55723.3	Sterol 14-demethylase OS=Arabidopsis thaliana OX=3702 GN=CYP51G1 PE=1 SV=1	17514.9	15160.2	12034.8	11507	11164.5	10390.3	4925.37	3581.92	3791.04	4198.22	2602.23	2339.04	1134.17	2087.67	734.382	643.229
B0ZB57	3	2	0.000116548	2.8814	Canga	RM	42413.7	Probable O-methyltransferase 3 OS=Humulus lupulus OX=3486 GN=OMT3 PE=2 SV=1	132544	152864	102229	111791	126042	133481	124250	152599	529716	172381	343124	296861	431496	330784	707074	173122
O24653	11	4	0.0001168	1.81344	Canga	RM	49937.8	Guanosine nucleotide diphosphate dissociation inhibitor 2 OS=Arabidopsis thaliana OX=3702 GN=GDI2 PE=2 SV=1	645539	613350	476139	468374	780705	728243	800337	681011	912299	794224	1.39482e+06	1.12253e+06	1.67327e+06	1.31824e+06	1.16715e+06	1.03592e+06
Q43237;O49499	6	0	0.00011715	1.63923	Canga	RM	27348.4	Caffeoyl-CoA O-methyltransferase OS=Vitis vinifera OX=29760 PE=2 SV=1	2.20405e+06	1.98965e+06	1.563e+06	1.38909e+06	1.68125e+06	1.5891e+06	1.89331e+06	1.78368e+06	2.27219e+06	2.01243e+06	3.48443e+06	3.20521e+06	3.33358e+06	2.90221e+06	3.48099e+06	2.41084e+06
Q08435	11	4	0.000117466	2.19826	RM	Canga	105498	Plasma membrane ATPase 1 OS=Nicotiana plumbaginifolia OX=4092 GN=PMA1 PE=2 SV=1	796121	929250	667802	693747	677810	718781	380097	473676	455971	281668	219043	231632	449599	243893	202009	344139
P31201	11	0	0.000118513	3.30123	Canga	RM	47230.5	Ribulose bisphosphate carboxylase large chain (Fragment) OS=Salvadora persica OX=4326 GN=rbcL PE=3 SV=2	524914	516029	466602	502135	520505	535751	574787	507964	2.50834e+06	2.58963e+06	1.00288e+06	1.19389e+06	514246	2.66936e+06	1.7968e+06	1.42061e+06
P13564	1	0	0.00011904	2.64724	Canga	RM	47436.1	Glutamine synthetase leaf isozyme_ chloroplastic OS=Hordeum vulgare OX=4513 PE=2 SV=2	56654.9	31170.5	48703.9	25675.2	43939.1	30420.2	42488.1	25848	90088.1	93136.9	71393.6	41235.9	142436	116189	144891	107772
Q96533	6	0	0.00012009	1.39205	Canga	RM	41554.2	Alcohol dehydrogenase class-3 OS=Arabidopsis thaliana OX=3702 GN=ADH2 PE=1 SV=2	1.73102e+06	1.93848e+06	1.34799e+06	1.43242e+06	1.46963e+06	1.50733e+06	1.51092e+06	1.64346e+06	2.22833e+06	2.04503e+06	1.88745e+06	1.84144e+06	2.4034e+06	2.78548e+06	2.1873e+06	2.13533e+06
A4QJW6;A4QK53;A4QKE0;A4QKM7;A4QKW6;A4QLE1;A4QLM9;A4QLW8;P56801;A4QJF0;A4QL54;A6MMP3;Q06GM4;Q0ZIY3;Q4VZK0	2	1	0.000120961	2.94489	RM	Canga	15509.2	30S ribosomal protein S8_ chloroplastic OS=Olimarabidopsis pumila OX=74718 GN=rps8 PE=3 SV=1	243530	274630	179994	155766	379143	462203	356963	383954	92044.7	129174	95829	105706	179417	124267	48389	52431.9
Q9SH76	4	1	0.000121912	2.35367	RM	Canga	105583	ATPase 6_ plasma membrane-type OS=Arabidopsis thaliana OX=3702 GN=AHA6 PE=2 SV=1	99461.2	118676	105113	101815	51821.6	54499.9	69455.1	69837.7	32086.5	58715.3	27491	31176.2	34613.1	32309.1	19456.2	49103.7
P28388	17	0	0.000123857	1.81114	Canga	RM	52428.4	Ribulose bisphosphate carboxylase large chain (Fragment) OS=Caltha palustris OX=3449 GN=rbcL PE=3 SV=1	2.09027e+06	2.24105e+06	1.58257e+06	1.7768e+06	1.71141e+06	1.81797e+06	2.12699e+06	2.16287e+06	4.43759e+06	4.93334e+06	2.47995e+06	2.84927e+06	2.51199e+06	4.5817e+06	3.31897e+06	2.97785e+06
B4FK49;P93554	3	1	0.000124371	2.64787	Canga	RM	16541	Nucleoside diphosphate kinase 1 OS=Zea mays OX=4577 GN=ndpk1 PE=1 SV=1	33038.7	18641.5	35759.6	35710.3	21272.2	16969.3	38064.5	30212.4	57062.9	59825	57100.1	62221.7	107533	152626	64114.1	47651.5
P15004;P85999	3	1	0.000124484	1.6488	Canga	RM	39117.8	Suberization-associated anionic peroxidase 2 OS=Solanum lycopersicum OX=4081 GN=TAP2 PE=3 SV=1	110833	112996	71974.7	72604.5	95861.7	101635	69730.5	68555.7	181999	166151	114181	129456	159634	127049	125426	157173
E3W205	2	2	0.000124877	2.70461	Canga	RM	66123.1	Beta-bisabolene synthase OS=Santalum austrocaledonicum OX=293154 PE=2 SV=2	47557.3	29725.7	40559.4	48397	48882.8	42250.9	38752.6	32384.5	78918.6	67723.6	115333	119868	232365	137151	81473.1	55659
Q94AW8	5	2	0.000125024	1.39555	Canga	RM	47071.7	Chaperone protein dnaJ 3 OS=Arabidopsis thaliana OX=3702 GN=ATJ3 PE=1 SV=2	325934	385836	257459	297403	300950	320383	261317	297794	478992	405459	356484	420170	523304	422995	437834	369768
Q9FZE1	8	0	0.000126382	1.63246	Canga	RM	53599.3	UDP-glucose 6-dehydrogenase 1 OS=Arabidopsis thaliana OX=3702 GN=UGD1 PE=2 SV=1	1.03948e+06	972527	936274	867631	913736	894143	1.39763e+06	1.1609e+06	1.7828e+06	1.74699e+06	1.27553e+06	1.14142e+06	1.92383e+06	2.00219e+06	1.92349e+06	1.5611e+06
Q05737	7	1	0.000126682	1.67824	Canga	RM	22646.5	GTP-binding protein YPTM2 OS=Zea mays OX=4577 GN=YPTM2 PE=2 SV=1	814081	912956	689512	780634	833046	882509	1.18561e+06	1.30744e+06	1.50325e+06	1.81335e+06	1.20786e+06	1.26209e+06	1.97183e+06	1.85701e+06	1.40881e+06	1.40448e+06
P50246	21	1	0.000127737	1.39209	Canga	RM	53778.6	Adenosylhomocysteinase OS=Medicago sativa OX=3879 GN=SAHH PE=2 SV=1	3.3673e+06	3.44731e+06	2.33274e+06	2.55334e+06	2.77478e+06	2.93065e+06	2.36043e+06	2.57611e+06	3.32013e+06	3.9138e+06	3.70203e+06	3.95685e+06	4.2278e+06	4.57071e+06	3.9593e+06	3.45238e+06
O65862	5	0	0.000128529	1.66129	Canga	RM	28035.1	Caffeoyl-CoA O-methyltransferase 1 OS=Populus trichocarpa OX=3694 GN=CCOAOMT1 PE=2 SV=1	2.00026e+06	1.83052e+06	1.20318e+06	1.07686e+06	1.39153e+06	1.2828e+06	1.88066e+06	1.78885e+06	2.26763e+06	2.08469e+06	2.68675e+06	2.38556e+06	2.92316e+06	2.50881e+06	3.39799e+06	2.43622e+06
O04865	25	11	0.000131872	1.37831	Canga	RM	92021.8	Phospholipase D alpha 1 OS=Vigna unguiculata OX=3917 GN=PLD1 PE=2 SV=1	1.95338e+06	1.98252e+06	1.70666e+06	1.73048e+06	1.6567e+06	1.65231e+06	1.83726e+06	1.82383e+06	2.62685e+06	2.72024e+06	1.97858e+06	1.99406e+06	2.82593e+06	2.96096e+06	2.39995e+06	2.26277e+06
P34790	3	0	0.000133055	1.54695	Canga	RM	18601	Peptidyl-prolyl cis-trans isomerase CYP18-3 OS=Arabidopsis thaliana OX=3702 GN=CYP18-3 PE=1 SV=1	233294	150936	204245	193382	187151	164601	247738	222869	247968	262965	306276	256687	341191	347737	390649	328167
Q6Z7B0	24	2	0.000135278	1.46358	Canga	RM	73618.3	Heat shock 70 kDa protein BIP1 OS=Oryza sativa subsp. japonica OX=39947 GN=BIP1 PE=1 SV=1	2.95891e+06	2.4915e+06	2.62309e+06	2.80119e+06	2.74133e+06	2.45495e+06	2.4708e+06	2.22046e+06	3.73818e+06	3.8462e+06	3.23308e+06	3.04187e+06	5.07946e+06	4.66266e+06	3.41134e+06	3.37432e+06
Q8LAT0;Q00466	3	2	0.000136429	2.25024	Canga	RM	33247	Homeobox-leucine zipper protein ATHB-20 OS=Arabidopsis thaliana OX=3702 GN=ATHB-20 PE=1 SV=2	82141.3	103973	39929.4	54963	67027.6	79850.1	50982	63405.5	149135	267866	95579.2	128800	138960	109925	146348	183628
O04157	2	0	0.000136867	1.85522	Canga	RM	23287.1	Ras-related protein RABG3b OS=Arabidopsis thaliana OX=3702 GN=RABG3B PE=1 SV=1	320865	269501	194534	208616	271936	284044	263681	277692	623184	344576	322778	347894	577865	617557	531282	513886
P48493	3	1	0.000137104	1.51955	Canga	RM	20768.5	Triosephosphate isomerase_ cytosolic (Fragment) OS=Lactuca sativa OX=4236 PE=2 SV=1	429094	468350	457303	498257	552947	543146	489913	521784	820760	857660	527830	545206	860941	851666	775359	779207
B4FGS2	2	1	0.000137284	3.7304	Canga	RM	30488.9	Spindle and kinetochore-associated protein 1 homolog OS=Zea mays OX=4577 PE=2 SV=1	87469.5	99494.5	49825.2	55326.2	74722.2	78631.5	68510	95189.1	433932	112256	268086	220404	287626	243917	602107	104116
Q00742	3	2	0.000138539	1.87744	Canga	RM	15766.4	Dehydrin Rab15 OS=Triticum aestivum OX=4565 GN=RAB15 PE=2 SV=1	267329	197527	274564	265842	381877	354738	297985	301050	342472	398756	652804	637429	698039	691238	481363	492818
Q9LGU6	11	2	0.000140926	4.78952	Canga	RM	43766.3	S-adenosylmethionine synthase 3 OS=Oryza sativa subsp. japonica OX=39947 GN=METK3 PE=2 SV=1	338162	353678	438596	510333	520956	560098	446856	526471	2.22791e+06	418638	1.35334e+06	1.41684e+06	5.05028e+06	3.16944e+06	1.80608e+06	2.25549e+06
P28435	14	0	0.000141696	1.3944	Canga	RM	51501.3	Ribulose bisphosphate carboxylase large chain (Fragment) OS=Nyssa ogeche OX=16925 GN=rbcL PE=3 SV=2	1.38217e+06	1.50643e+06	1.06542e+06	1.1867e+06	1.12756e+06	1.20495e+06	1.49548e+06	1.59511e+06	1.91041e+06	2.26048e+06	1.64888e+06	1.84836e+06	1.88488e+06	1.84138e+06	1.61394e+06	1.72189e+06
P31184	15	1	0.00014534	2.11591	Canga	RM	49847.4	Ribulose bisphosphate carboxylase large chain (Fragment) OS=Dichapetalum crassifolium OX=4315 GN=rbcL PE=3 SV=2	1.2325e+06	1.34856e+06	1.0288e+06	1.1613e+06	1.17716e+06	1.24788e+06	1.71754e+06	1.72497e+06	3.74873e+06	4.04348e+06	1.82568e+06	2.10622e+06	1.68305e+06	3.79126e+06	2.82779e+06	2.48436e+06
Q8GXF0	2	0	0.00014598	2.49712	Canga	RM	40728.1	DNA repair protein RAD51 homolog 3 OS=Arabidopsis thaliana OX=3702 GN=RAD51C PE=1 SV=2	35874.5	39537	41570.7	34773.8	34462.8	33862.7	48597.1	55680.6	51401.4	72996.5	125562	110601	162427	151072	61793.4	74111.9
P53684	4	1	0.000146489	2.43065	Canga	RM	61665.9	Calcium-dependent protein kinase 7 OS=Oryza sativa subsp. japonica OX=39947 GN=CPK7 PE=2 SV=2	625807	638003	483846	511192	619151	621232	582304	563151	1.54508e+06	1.77479e+06	679577	666490	1.903e+06	2.0279e+06	1.35649e+06	1.33627e+06
O48661	2	1	0.000146873	1.93722	Canga	RM	37653.5	Spermidine synthase 2 OS=Arabidopsis thaliana OX=3702 GN=SPDSYN2 PE=1 SV=2	82095.2	91523.8	82115.5	88812.2	90219.6	91043.7	77367.8	90649.5	188823	277868	100699	110193	132380	193600	162980	177555
P26520	25	4	0.000148552	1.6039	Canga	RM	36641	Glyceraldehyde-3-phosphate dehydrogenase_ cytosolic OS=Petunia hybrida OX=4102 GN=GAPC PE=2 SV=1	8.35828e+06	9.37963e+06	6.8382e+06	7.36764e+06	6.79263e+06	6.81482e+06	5.8815e+06	6.15179e+06	8.8485e+06	8.71997e+06	1.24364e+07	1.25651e+07	1.50533e+07	1.39884e+07	1.06053e+07	1.01427e+07
Q06FP8;Q6YXP7	1	0	0.000149303	1.84427	Canga	RM	45828.4	NAD(P)H-quinone oxidoreductase subunit H_ chloroplastic OS=Pelargonium hortorum OX=4031 GN=ndhH PE=3 SV=1	151976	154938	125960	142907	149967	155011	207357	250544	319551	479470	204183	236281	296479	310226	297798	324862
Q8LAH8;Q8RXA8	1	0	0.000149303	1.84427	Canga	RM	25887.6	Nucleoside diphosphate kinase IV_ chloroplastic/mitochondrial OS=Arabidopsis thaliana OX=3702 GN=NDK4 PE=1 SV=2	151976	154938	125960	142907	149967	155011	207357	250544	319551	479470	204183	236281	296479	310226	297798	324862
P26518	16	1	0.000149427	1.32082	Canga	RM	37153.6	Glyceraldehyde-3-phosphate dehydrogenase_ cytosolic OS=Magnolia liliiflora OX=3403 GN=GAPC PE=2 SV=1	5.50826e+06	6.21838e+06	5.70958e+06	6.05784e+06	5.30706e+06	5.22491e+06	5.45259e+06	5.9521e+06	5.8047e+06	6.92574e+06	8.05138e+06	8.87306e+06	8.19722e+06	8.12463e+06	6.9681e+06	7.06088e+06
O23657	7	2	0.000151489	1.54182	Canga	RM	23872.9	Ras-related protein RABC1 OS=Arabidopsis thaliana OX=3702 GN=RABC1 PE=1 SV=1	544725	662207	403207	423865	525088	550733	464671	525296	908380	880456	579450	608432	824387	829579	785429	905040
Q9FKK2	1	0	0.000154215	2.04524	RM	Canga	34701.9	Agamous-like MADS-box protein AGL62 OS=Arabidopsis thaliana OX=3702 GN=AGL62 PE=1 SV=1	135593	148024	130800	131584	84712	103281	79706.5	86284.3	87438.8	68475	44413.6	43687.9	43658.8	61409.9	31713.2	59241.1
P06515	6	0	0.000154324	1.64921	Canga	RM	43035.4	Chalcone synthase OS=Antirrhinum majus OX=4151 GN=CHS PE=3 SV=1	346274	362711	198201	233633	325512	356647	324580	362988	626423	621967	413221	446495	572426	475471	439872	544539
Q9FJH0	5	1	0.000154669	1.68998	Canga	RM	24390.5	Ras-related protein RABA1f OS=Arabidopsis thaliana OX=3702 GN=RABA1F PE=2 SV=1	229387	259911	215657	256010	273908	281892	213323	252783	472908	491554	257463	295557	516097	488829	421845	406759
O64650;Q96564;Q9M2F1;P47903	3	1	0.000155128	1.64948	Canga	RM	9747.25	40S ribosomal protein S27-1 OS=Arabidopsis thaliana OX=3702 GN=RPS27A PE=3 SV=1	349843	350117	187582	204784	232335	217085	295103	318035	553202	365163	435256	426317	401280	409321	525907	437994
Q9FG37	4	1	0.000157113	1.69823	Canga	RM	95160.2	Gamma-tubulin complex component 3 OS=Arabidopsis thaliana OX=3702 GN=GCP3 PE=1 SV=1	339880	394942	281010	315401	301445	302635	291361	314760	582911	727950	415436	459828	602090	723540	373024	431162
Q9LUV2	1	1	0.000158057	57.8831	RM	Canga	12184	Stress-response A/B barrel domain-containing protein HS1 OS=Arabidopsis thaliana OX=3702 GN=HS1 PE=1 SV=1	23889.5	10855.3	12359	4430.13	1265.87	1240.73	1789.48	1875.51	92.7348	267.37	65.4711	40.3648	110.751	0	267.882	152.358
Q75GT3	21	6	0.00015948	1.37961	Canga	RM	109214	Chaperone protein ClpB2_ chloroplastic OS=Oryza sativa subsp. japonica OX=39947 GN=CLPB2 PE=2 SV=1	1.46866e+06	1.51881e+06	1.11877e+06	1.1829e+06	1.13302e+06	1.15391e+06	1.04189e+06	1.05503e+06	1.59729e+06	1.77005e+06	1.3907e+06	1.46147e+06	1.91597e+06	1.83513e+06	1.65366e+06	1.72067e+06
P27598	13	7	0.00016002	1.503	Canga	RM	109148	Alpha-1_4 glucan phosphorylase L isozyme_ chloroplastic/amyloplastic OS=Ipomoea batatas OX=4120 PE=2 SV=1	1.31015e+06	1.34988e+06	1.03276e+06	1.10978e+06	1.05955e+06	1.10709e+06	1.13849e+06	1.25918e+06	1.90229e+06	1.70282e+06	1.51576e+06	1.63528e+06	2.28704e+06	2.23836e+06	1.40101e+06	1.39583e+06
Q8LBV4	4	3	0.000160054	4.63206	Canga	RM	39957.7	Uncharacterized methyltransferase At1g78140_ chloroplastic OS=Arabidopsis thaliana OX=3702 GN=At1g78140 PE=1 SV=1	526376	582230	215860	198284	300376	295580	298929	321857	453906	2.39885e+06	665194	762365	2.68437e+06	2.64237e+06	1.51233e+06	1.57011e+06
O50001	1	1	0.00016067	3.07514	Canga	RM	17351.7	Major allergen Pru ar 1 OS=Prunus armeniaca OX=36596 PE=1 SV=1	9132.92	7357.37	10254.5	13688.1	12420.6	12590	9771.64	12357.4	79592.4	37988.8	18643.4	17859.7	27288	16949.9	37302.6	33672.6
Q9XER8	6	0	0.000161977	1.99145	Canga	RM	23513.4	Ras-related protein Rab7 OS=Gossypium hirsutum OX=3635 GN=RAB7 PE=2 SV=1	397526	488168	355051	397212	468842	512492	429223	471038	991839	624041	520661	564896	1.24633e+06	1.16853e+06	951968	940758
Q9C8N5	2	2	0.000162025	15.6891	Canga	RM	56176.3	Protein SENSITIVE TO PROTON RHIZOTOXICITY 1 OS=Arabidopsis thaliana OX=3702 GN=STOP1 PE=2 SV=1	54052.1	66134.2	219.773	328.775	10514.1	10843.8	5598.11	5192.16	332066	354646	126393	109993	465124	413785	303380	293208
Q9LJX8	1	0	0.000162584	1.97553	Canga	RM	52598.3	Vacuolar-processing enzyme delta-isozyme OS=Arabidopsis thaliana OX=3702 GN=dVPE PE=1 SV=1	157027	192860	191218	218061	229707	250773	177900	204742	490282	302393	230315	255828	492213	477807	486200	469843
P25413;P25414	13	1	0.000162653	2.26497	Canga	RM	47528.8	Ribulose bisphosphate carboxylase large chain (Fragment) OS=Aegilops crassa OX=4481 GN=rbcL PE=3 SV=1	1.19073e+06	1.27079e+06	925248	1.01265e+06	1.06138e+06	1.11725e+06	1.0335e+06	1.0138e+06	3.40057e+06	3.58611e+06	1.57234e+06	1.87465e+06	1.15198e+06	3.30475e+06	2.48156e+06	2.16421e+06
O82528	2	0	0.000163436	1.49117	Canga	RM	24213.1	60S ribosomal protein L15 OS=Petunia hybrida OX=4102 GN=RPL15 PE=2 SV=1	156128	125081	107177	122666	124674	114850	139786	130007	234870	196776	145242	142857	177558	191439	219067	213738
A0A0M4M0T9;A0A0M5L832	4	1	0.000163828	2.21082	Canga	RM	94680.3	(-)-kolavenyl diphosphate synthase TPS28_ chloroplastic OS=Tripterygium wilfordii OX=458696 GN=TPS28 PE=1 SV=1	246045	199096	186712	181953	207213	170150	220348	206258	501114	389535	300101	298000	920736	495352	374835	296942
Q9ZPQ3	1	0	0.000164189	2.52505	RM	Canga	34731.7	D-aminoacyl-tRNA deacylase OS=Arabidopsis thaliana OX=3702 GN=GEK1 PE=1 SV=2	37722.4	44172.3	56774.7	52998.2	33674.3	31959.2	46582.8	50936.4	8062.82	11830.7	32240.6	34266.7	10311.9	10307.3	16214.2	17286.2
Q9MAK9;Q9SEI3	12	5	0.000164907	1.58265	Canga	RM	44926.7	26S proteasome regulatory subunit S10B homolog B OS=Arabidopsis thaliana OX=3702 GN=RPT4B PE=1 SV=1	1.44917e+06	1.26355e+06	989907	1.12649e+06	1.16403e+06	1.1897e+06	1.64681e+06	1.73172e+06	2.20561e+06	1.89571e+06	1.68659e+06	1.65276e+06	2.58183e+06	2.51312e+06	2.22242e+06	1.9569e+06
P33529	1	0	0.00016502	2.31225	Canga	RM	125122	Phytochrome OS=Mougeotia scalaris OX=13158 GN=PHY PE=2 SV=2	110844	103433	75673.4	54604.7	70145.9	60713.2	76029.8	45282.3	129469	93929.3	163360	129901	254564	208882	244755	154923
Q5ULZ4	2	1	0.000165393	2.07586	Canga	RM	17841.1	Major strawberry allergen Fra a 1-A OS=Fragaria ananassa OX=3747 GN=FRAA1A.1 PE=1 SV=3	45405.4	41267.8	66940.8	75851.6	93722.1	94352.5	55261.9	60019.9	103766	103065	123893	188434	95673.4	146806	155734	188696
Q5VNM3	15	0	0.000166898	1.51892	Canga	RM	45940.9	Eukaryotic initiation factor 4A-III homolog A OS=Oryza sativa subsp. japonica OX=39947 GN=EIF4A3A PE=1 SV=1	1.32849e+06	1.3683e+06	1.03793e+06	1.09572e+06	1.09196e+06	1.12581e+06	1.31309e+06	1.37457e+06	2.36514e+06	1.95241e+06	1.34664e+06	1.42872e+06	2.19604e+06	1.84561e+06	1.72507e+06	1.92835e+06
P27559;Q41389;Q41391	2	2	0.000167034	2.37688	Canga	RM	32810.6	Ribosome-inactivating protein saporin-2 OS=Saponaria officinalis OX=3572 GN=SAP2 PE=1 SV=1	88115.4	101393	102716	120245	136625	147075	152456	184337	290954	272338	152252	174800	402031	449930	381838	331087
Q9LVI6	1	0	0.000167126	2.31712	Canga	RM	70805	Probable inactive receptor kinase RLK902 OS=Arabidopsis thaliana OX=3702 GN=RLK902 PE=1 SV=1	1.08275e+06	920130	525394	634820	1.05206e+06	957226	955323	905356	1.1555e+06	1.10357e+06	2.66457e+06	2.75287e+06	2.38764e+06	2.01049e+06	2.58895e+06	1.63286e+06
P22180;Q08436	9	1	0.000167322	1.98883	RM	Canga	105446	Plasma membrane ATPase 1 OS=Solanum lycopersicum OX=4081 GN=LHA1 PE=2 SV=1	837826	977914	695023	717623	713820	759485	425723	531059	537868	330471	261031	274899	494777	305361	253259	387466
Q95661	7	0	0.00016846	1.73386	Canga	RM	26283.8	Small heat shock protein_ chloroplastic OS=Solanum lycopersicum OX=4081 GN=HSP21 PE=2 SV=1	1.47845e+06	1.59292e+06	640116	728574	869118	952717	894322	1.01684e+06	1.97203e+06	1.97594e+06	1.69579e+06	1.91398e+06	1.61605e+06	1.6005e+06	1.59579e+06	1.8009e+06
Q69LA6	3	0	0.000169292	2.77044	Canga	RM	33965	Probable pyridoxal 5'-phosphate synthase subunit PDX1.1 OS=Oryza sativa subsp. japonica OX=39947 GN=PDX11 PE=2 SV=1	527859	451006	195018	195813	206911	203112	269586	213249	656385	577365	500358	381288	1.12901e+06	1.18464e+06	992855	846379
Q9M2Z8	2	2	0.000171528	3.24211	Canga	RM	39366.6	Mitochondrial phosphate carrier protein 2_ mitochondrial OS=Arabidopsis thaliana OX=3702 GN=MPT2 PE=2 SV=1	224333	213896	111602	129343	119576	115755	112227	141145	198711	741404	251201	284148	319559	801636	582409	607310
P45733	8	2	0.000172879	1.82496	Canga	RM	78194.9	Phenylalanine ammonia-lyase OS=Nicotiana tabacum OX=4097 PE=2 SV=1	268586	236846	177728	189100	190237	160144	139175	148845	329793	255777	288982	265405	441363	521698	336824	317051
Q9LRM5	5	2	0.00017301	1.48653	Canga	RM	50669.9	Probable pectate lyase 9 OS=Arabidopsis thaliana OX=3702 GN=At3g24230 PE=2 SV=1	381609	470332	281787	276818	282413	305642	330433	346293	471861	631761	426347	433619	485538	557472	461653	508716
P84209	1	1	0.000177758	4.8173	RM	Canga	3109.73	Malate dehydrogenase_ mitochondrial (Fragments) OS=Imperata cylindrica OX=80369 PE=1 SV=1	37350.6	34854.5	64960.1	48455.7	50010.3	50236.2	48292.1	53060.7	12334.8	14834.2	18383	15956.1	8880.82	3907.69	5239.53	844.864
P30184	10	1	0.000178667	1.31043	Canga	RM	54794.6	Leucine aminopeptidase 1 OS=Arabidopsis thaliana OX=3702 GN=LAP1 PE=1 SV=1	622517	709482	656609	644852	653898	701528	590752	622943	744230	1.04836e+06	770107	776359	1.0105e+06	796309	901400	770365
P31923	12	6	0.000179026	1.31417	Canga	RM	93088.5	Sucrose synthase 2 OS=Hordeum vulgare OX=4513 GN=SS2 PE=1 SV=1	714251	796155	591082	659785	631358	652507	686718	760431	854689	891492	881092	944273	1.1512e+06	837136	884436	773460
B9RAJ0	8	4	0.00017917	1.4265	Canga	RM	54363.3	Probable aspartyl aminopeptidase OS=Ricinus communis OX=3988 GN=RCOM_1506700 PE=2 SV=2	716983	762440	568359	621742	645660	685391	682127	731581	1.00725e+06	866100	734178	843744	1.21266e+06	1.17555e+06	979793	904168
Q7XPF8	3	2	0.000179413	2.77135	RM	Canga	62603.9	Cation transporter HKT4 OS=Oryza sativa subsp. japonica OX=39947 GN=HKT4 PE=1 SV=2	65866.7	71145.6	109470	117035	136186	137303	63514	72900.5	24505.6	38629.8	64688.5	65352	19212.1	26981.3	17984.6	21722.9
P80608;Q9XEA8	2	0	0.000181076	2.3934	Canga	RM	34320.6	Cysteine synthase OS=Zea mays OX=4577 PE=1 SV=2	192428	240951	167391	169536	204318	214035	159281	175632	485140	329192	247745	283945	320682	484840	712262	782713
Q7XT34	1	1	0.000181171	4.99069	Canga	RM	39348.3	Probable trehalose-phosphate phosphatase 5 OS=Oryza sativa subsp. japonica OX=39947 GN=TPP5 PE=3 SV=2	887.39	932.184	283.485	130.126	346.074	800.474	1072.83	1339.96	2701.95	1269.1	5355.89	3648.93	4144.69	6542.17	2024.72	3221.28
Q652L6	12	5	0.00018283	1.33312	Canga	RM	46787.4	Monodehydroascorbate reductase 3_ cytosolic OS=Oryza sativa subsp. japonica OX=39947 GN=MDAR3 PE=1 SV=1	1.42531e+06	1.44427e+06	1.03737e+06	1.08207e+06	1.04467e+06	1.06822e+06	1.14001e+06	1.21933e+06	1.40968e+06	1.50782e+06	1.43071e+06	1.48074e+06	1.72117e+06	1.53862e+06	1.77863e+06	1.74556e+06
Q93ZY3	3	1	0.000182902	1.82765	Canga	RM	86512.7	Dolichyl-diphosphooligosaccharide--protein glycosyltransferase subunit STT3A OS=Arabidopsis thaliana OX=3702 GN=STT3A PE=2 SV=1	1.20944e+06	896436	746019	629880	722019	618760	695762	511909	1.22757e+06	1.36652e+06	1.27291e+06	916369	1.86058e+06	1.76936e+06	1.40682e+06	1.20098e+06
P48702	12	0	0.000183473	3.31282	Canga	RM	52925.9	Ribulose bisphosphate carboxylase large chain OS=Equisetum arvense OX=3258 GN=rbcL PE=3 SV=1	561438	550765	477984	504784	519007	531539	542099	469973	2.48519e+06	2.632e+06	1.11477e+06	1.3208e+06	440800	2.60009e+06	1.76577e+06	1.4139e+06
A6MML5	14	0	0.000183711	2.12843	Canga	RM	53454.5	Ribulose bisphosphate carboxylase large chain OS=Dioscorea elephantipes OX=145284 GN=rbcL PE=3 SV=1	1.26034e+06	1.35915e+06	1.0438e+06	1.17785e+06	1.12699e+06	1.19773e+06	1.67802e+06	1.69488e+06	3.8094e+06	4.15041e+06	1.78568e+06	2.09924e+06	1.62349e+06	3.7249e+06	2.76162e+06	2.47631e+06
O49006	1	0	0.000185949	5.04325	Canga	RM	64769.2	Pectinesterase/pectinesterase inhibitor 3 OS=Arabidopsis thaliana OX=3702 GN=PME3 PE=1 SV=2	24480.8	12836.3	22309.6	14879	23490.5	14212	69693.2	55550.3	201006	236511	53444	42121	104127	121854	224418	214047
A0A1X9IRQ7	2	1	0.000188083	1.62573	Canga	RM	92457.6	Copalyl diphosphate synthase 1_ chloroplastic OS=Isodon rubescens OX=587669 GN=CPS1 PE=1 SV=2	463759	455639	600291	694625	616857	617389	427511	453628	1.01249e+06	1.08355e+06	618206	673835	861271	1.01203e+06	890334	887212
Q9SAJ4	15	3	0.000189049	1.57752	Canga	RM	42188.9	Phosphoglycerate kinase 3_ cytosolic OS=Arabidopsis thaliana OX=3702 GN=PGK3 PE=1 SV=1	2.97434e+06	2.88767e+06	2.27861e+06	2.66873e+06	2.02702e+06	1.96782e+06	1.98077e+06	1.96104e+06	3.06295e+06	2.6821e+06	4.08873e+06	4.09098e+06	4.51587e+06	4.2379e+06	3.67684e+06	3.2168e+06
P41378	17	1	0.000191223	1.39798	Canga	RM	47212.9	Eukaryotic initiation factor 4A OS=Triticum aestivum OX=4565 PE=2 SV=1	1.58024e+06	1.71307e+06	1.23925e+06	1.38824e+06	1.3209e+06	1.3606e+06	1.37122e+06	1.61013e+06	2.19665e+06	2.0649e+06	1.58578e+06	1.70153e+06	2.49664e+06	2.25681e+06	1.89929e+06	1.9921e+06
P0DH97;P0DH98;P27164;P59220;P62199;P62200;P62201;P62202;Q03509;Q682T9;Q7Y052;P04353;P17928;P48976;P93087;P93171;Q39752;P0DH95;P0DH96;Q7DMN9;Q7DMP0;P27163;Q41420	9	0	0.00019179	1.74013	Canga	RM	16876.7	Calmodulin-2 OS=Arabidopsis thaliana OX=3702 GN=CAM2 PE=1 SV=1	1.56935e+06	1.15113e+06	962880	902708	1.43925e+06	1.24938e+06	1.24321e+06	1.14405e+06	1.69156e+06	1.38189e+06	2.05335e+06	1.7813e+06	3.06025e+06	2.38852e+06	2.36894e+06	2.08724e+06
Q6VAF5	20	4	0.00019208	1.4461	Canga	RM	50452.6	Tubulin beta-7 chain OS=Gossypium hirsutum OX=3635 PE=2 SV=1	2.92137e+06	2.78906e+06	2.28789e+06	2.56066e+06	2.34125e+06	2.43018e+06	2.42457e+06	2.59261e+06	3.89454e+06	3.6078e+06	2.81122e+06	2.96976e+06	4.62565e+06	4.63172e+06	3.4873e+06	3.39659e+06
Q9ASR4;Q8W0Z7	3	2	0.000192087	1.82877	Canga	RM	63409.7	Branched-chain-amino-acid aminotransferase-like protein 2 OS=Arabidopsis thaliana OX=3702 GN=At5g27410 PE=2 SV=1	226336	247885	109278	140390	178715	198341	147674	173067	369611	252938	263779	325593	347542	279966	485806	274698
Q9ZSQ4	21	4	0.000192373	1.49291	Canga	RM	63297.5	Phosphoglucomutase_ cytoplasmic OS=Populus tremula OX=113636 GN=PGM1 PE=2 SV=1	1.54135e+06	1.49833e+06	1.97207e+06	2.46661e+06	1.64687e+06	1.7813e+06	1.36226e+06	1.52224e+06	2.60458e+06	2.3143e+06	2.09189e+06	2.18867e+06	2.96108e+06	2.88726e+06	2.81614e+06	2.72483e+06
O49485	3	1	0.000193484	1.69866	Canga	RM	63610.2	D-3-phosphoglycerate dehydrogenase 1_ chloroplastic OS=Arabidopsis thaliana OX=3702 GN=PGDH1 PE=1 SV=1	260344	213247	187326	220108	217598	220087	233769	255079	380176	350764	250020	255293	457123	408819	495050	473176
P93472	9	5	0.000194329	2.23498	Canga	RM	66374.5	Delta(24)-sterol reductase OS=Pisum sativum OX=3888 GN=DIM PE=1 SV=1	829487	783242	265665	293959	375788	349641	292513	298424	765455	964096	805383	755685	979289	961860	1.27973e+06	1.28574e+06
Q42599;O24143;P80269;Q9FX83	3	2	0.000195034	1.769	Canga	RM	25959	NADH dehydrogenase [ubiquinone] iron-sulfur protein 8-A_ mitochondrial OS=Arabidopsis thaliana OX=3702 GN=At1g79010 PE=1 SV=1	449041	497294	382262	452487	446660	494361	642087	751305	1.00782e+06	1.18924e+06	595766	655939	1.01176e+06	982242	853288	984276
Q9MAH0	29	2	0.000195083	1.69634	Canga	RM	110799	Phosphoenolpyruvate carboxylase 1 OS=Arabidopsis thaliana OX=3702 GN=PPC1 PE=1 SV=1	2.85459e+06	2.86651e+06	1.46581e+06	1.56622e+06	1.64014e+06	1.65776e+06	1.6802e+06	1.64771e+06	3.56448e+06	3.93747e+06	2.54383e+06	2.68696e+06	3.36152e+06	3.81358e+06	3.11401e+06	3.06607e+06
Q9LD61	4	2	0.000197543	1.5248	Canga	RM	40005.8	Aspartate carbamoyltransferase_ chloroplastic OS=Oryza sativa subsp. japonica OX=39947 GN=PYRB PE=2 SV=1	396155	360990	307996	335360	327846	326458	335923	350828	500708	505241	372161	445950	782257	589773	485988	498231
P93285;P00412;P00413;P04373;P05491;P26857;P27168;P98012	4	0	0.000198263	1.72857	Canga	RM	29902.6	Cytochrome c oxidase subunit 2 OS=Arabidopsis thaliana OX=3702 GN=COX2 PE=1 SV=2	282401	303049	243336	260325	275051	288696	360185	342754	534769	617670	340530	317493	627579	619357	503160	511610
Q9SQY0	1	0	0.000200005	1.82527	Canga	RM	51462.5	NAC domain containing protein 52 OS=Arabidopsis thaliana OX=3702 GN=NAC052 PE=1 SV=1	34287.7	38211.2	33566.5	33586.6	37052.5	39899	47967.8	50079.1	123355	50023.8	68595.8	67327.4	70834.7	75855.9	48673.3	69655
Q688X9	1	0	0.000201033	1.93837	Canga	RM	25587.5	Protein DEHYDRATION-INDUCED 19 OS=Oryza sativa subsp. japonica OX=39947 GN=DI19-1 PE=2 SV=1	124438	149109	69478.2	71662.5	90770.6	96424.4	114944	130881	238285	163881	157201	166326	275691	228033	265848	147909
P30707	8	1	0.000202354	1.57957	Canga	RM	21866.4	60S ribosomal protein L9 OS=Pisum sativum OX=3888 GN=RPL9 PE=2 SV=1	1.43792e+06	1.18581e+06	1.13342e+06	989692	1.33194e+06	1.20282e+06	1.43437e+06	1.12074e+06	1.71535e+06	1.66093e+06	1.56218e+06	1.44098e+06	2.65219e+06	2.394e+06	2.17535e+06	1.93676e+06
P07218	4	1	0.000202573	1.69417	Canga	RM	56252.1	Phenylalanine ammonia-lyase class 1 (Fragment) OS=Phaseolus vulgaris OX=3885 PE=2 SV=2	139355	157943	129980	136489	111222	115527	118639	147189	263408	223235	138499	157663	240621	212087	279311	274797
P49967	2	1	0.00020543	3.59693	Canga	RM	55067.1	Signal recognition particle 54 kDa protein 3 OS=Arabidopsis thaliana OX=3702 GN=SRP-54C PE=2 SV=2	277339	324425	30064.9	27003.9	53037.9	57463	71961.6	72534.7	446397	364755	323148	323978	316051	480775	537156	494720
P14217	4	3	0.000206044	1.86687	Canga	RM	72171.1	Arylsulfatase OS=Chlamydomonas reinhardtii OX=3055 GN=AS PE=1 SV=2	81761.9	66960.4	67577.1	76800	87955.1	96223.8	87953.3	106426	180938	139777	150163	148050	142630	80536.5	213054	198750
P41376	17	1	0.000206374	1.40022	Canga	RM	46989.7	Eukaryotic initiation factor 4A-1 OS=Arabidopsis thaliana OX=3702 GN=EIF4A1 PE=1 SV=1	1.27185e+06	1.36328e+06	1.04174e+06	1.16057e+06	1.12199e+06	1.16119e+06	1.1926e+06	1.42628e+06	1.86186e+06	1.7209e+06	1.33605e+06	1.42017e+06	2.15532e+06	1.90552e+06	1.60853e+06	1.62905e+06
Q6ES52	3	3	0.000208422	2.16037	Canga	RM	35208.9	TPR repeat-containing thioredoxin TDX OS=Oryza sativa subsp. japonica OX=39947 GN=Os09g0401200 PE=2 SV=1	147724	175353	138435	163520	171529	191513	331449	393957	519635	456602	284778	314532	580814	500932	523139	521316
C0HJW7	3	2	0.000209204	1.52075	Canga	RM	32214.4	Alpha-mannosidase (Fragments) OS=Lablab purpureus OX=35936 PE=1 SV=1	138214	168929	124665	146331	173214	186730	132210	165649	247529	184823	221596	205323	259462	217304	207181	336339
Q9LF27	1	0	0.000209858	4.77974	RM	Canga	47737.1	Ribosome biogenesis protein WDR12 homolog OS=Arabidopsis thaliana OX=3702 GN=WDR12 PE=1 SV=1	2420.06	2324.9	3698.06	4673.86	4138.23	4471.45	3253.82	2968.54	345.114	956.309	1028.81	629.176	61.0642	325.121	2215.21	286.568
Q6ZH45	1	1	0.000210878	2.46923	RM	Canga	49147.3	Sialyltransferase-like protein 4 OS=Oryza sativa subsp. japonica OX=39947 GN=STLP4 PE=2 SV=1	57964.1	62604.3	39652.8	44085.4	60719.5	58466.3	38536.2	37408.7	14870.3	18291.7	19442.4	21369.1	32505.1	37306.7	8783.59	9197.28
A7M903	1	1	0.000211875	4.01014	RM	Canga	22941	Plastid 30S ribosomal protein S4 OS=Cuscuta gronovii OX=35886 GN=rps4 PE=3 SV=1	2116.01	1990.96	7272.16	7883.12	8282.45	7155.83	5049.47	4805.98	1053.16	946.137	3027.65	1688.36	660.105	578.495	1997.02	1159.9
P48718	16	0	0.000212098	1.43649	Canga	RM	52845.9	Ribulose bisphosphate carboxylase large chain OS=Viscum album OX=3972 GN=rbcL PE=3 SV=1	1.72212e+06	1.8211e+06	1.10938e+06	1.19881e+06	1.18904e+06	1.23461e+06	1.08873e+06	1.15566e+06	1.97034e+06	2.19365e+06	1.71862e+06	1.93771e+06	1.93094e+06	1.84395e+06	1.72201e+06	1.79385e+06
Q9SR73	2	0	0.000214138	1.51605	Canga	RM	7370.57	40S ribosomal protein S28-1 OS=Arabidopsis thaliana OX=3702 GN=RPS28A PE=3 SV=1	176492	168269	156251	175761	197200	218167	165345	173077	245633	277425	201540	223917	340142	356654	229799	293697
P41379	18	0	0.000214165	1.38975	Canga	RM	47113.8	Eukaryotic initiation factor 4A-2 OS=Nicotiana plumbaginifolia OX=4092 PE=2 SV=1	1.43478e+06	1.53431e+06	1.13463e+06	1.23566e+06	1.21814e+06	1.24702e+06	1.26239e+06	1.49763e+06	1.9207e+06	1.78811e+06	1.47578e+06	1.55461e+06	2.33799e+06	2.08995e+06	1.73492e+06	1.78004e+06
Q43497;P83966	21	9	0.000214941	1.26422	Canga	RM	47149.7	Monodehydroascorbate reductase OS=Solanum lycopersicum OX=4081 GN=AFRR PE=1 SV=1	3.10245e+06	3.25323e+06	2.43193e+06	2.49649e+06	3.06628e+06	3.25767e+06	2.7826e+06	2.98001e+06	3.67781e+06	3.5738e+06	3.46002e+06	3.63162e+06	4.03323e+06	4.22028e+06	3.4371e+06	3.51172e+06
Q8W4Q4	5	2	0.000217145	1.96381	Canga	RM	77778	MA3 DOMAIN-CONTAINING TRANSLATION REGULATORY FACTOR 3 OS=Arabidopsis thaliana OX=3702 GN=MRF3 PE=1 SV=1	407515	363071	271345	301366	639624	666631	531726	587382	687842	735765	1.1023e+06	1.1578e+06	944749	1.14542e+06	831522	795528
O04854;O81185;Q43095	6	1	0.000217421	1.50626	Canga	RM	28028.2	Caffeoyl-CoA O-methyltransferase OS=Eucalyptus gunnii OX=3933 PE=2 SV=1	1.77225e+06	1.65393e+06	1.12814e+06	1.02817e+06	1.44104e+06	1.35747e+06	1.11092e+06	1.13025e+06	1.54626e+06	1.96947e+06	2.08954e+06	1.89218e+06	2.31263e+06	1.89949e+06	2.33914e+06	1.95102e+06
Q9XGZ0	11	1	0.00021874	1.35617	Canga	RM	65066.5	NADP-dependent malic enzyme 3 OS=Arabidopsis thaliana OX=3702 GN=NADP-ME3 PE=1 SV=1	1.24569e+06	1.03284e+06	1.0841e+06	1.17243e+06	920384	925325	1.13685e+06	1.167e+06	1.37458e+06	1.71631e+06	1.20592e+06	1.22721e+06	1.55205e+06	1.61981e+06	1.45343e+06	1.62855e+06
Q9S7H3	1	1	0.00022031	2.45456	Canga	RM	49494.6	Cell division cycle 20.3_ cofactor of APC complex OS=Arabidopsis thaliana OX=3702 GN=CDC20-3 PE=3 SV=1	12885.6	5772.54	11304.6	11428	7301.91	7191.96	11853.7	12110.7	18306.6	15550.3	13674.7	30827.9	24563.5	19576.1	43941.7	29553.3
Q69QQ6	33	0	0.000221863	3.60786	RM	Canga	80485.3	Heat shock protein 81-2 OS=Oryza sativa subsp. japonica OX=39947 GN=HSP81-2 PE=2 SV=1	4.61656e+07	3.31843e+07	1.13053e+07	1.18858e+07	1.01018e+07	9.10886e+06	1.13685e+07	1.1958e+07	6.63418e+06	6.20992e+06	4.06244e+06	3.61715e+06	5.39149e+06	4.90608e+06	4.68012e+06	4.71028e+06
Q9LNK1	2	0	0.0002228	1.7893	Canga	RM	26420.8	Ras-related protein RABA3 OS=Arabidopsis thaliana OX=3702 GN=RABA3 PE=2 SV=1	155742	169187	167332	184745	193611	192742	140546	161301	365631	358013	179302	216666	400482	375482	302553	244637
A2WWU2;Q943L2	4	1	0.000223239	2.16375	RM	Canga	15366.1	Histone H2B.11 OS=Oryza sativa subsp. indica OX=39946 GN=H2B.11 PE=3 SV=1	154904	179441	165314	200928	300090	305669	188176	239400	125198	61755.5	61012.9	57455.3	116164	129476	121062	129228
Q31674	10	1	0.00022362	1.59466	Canga	RM	46869.1	Ribulose bisphosphate carboxylase large chain (Fragment) OS=Anemia mexicana OX=29599 GN=rbcL PE=3 SV=1	309648	341452	208364	225660	233993	249336	206991	210418	416319	438643	442232	502364	285957	305900	384767	390605
Q9MRR9	10	0	0.000227147	2.30541	Canga	RM	53591.4	ATP synthase subunit beta_ chloroplastic OS=Brasenia schreberi OX=4424 GN=atpB PE=3 SV=1	3.42362e+06	3.52073e+06	1.15256e+06	1.25937e+06	2.66567e+06	2.65557e+06	1.53218e+06	1.61702e+06	3.70409e+06	4.43152e+06	4.63431e+06	4.9848e+06	4.18755e+06	4.53325e+06	7.17035e+06	7.4521e+06
Q9MTE7	17	1	0.000227155	1.92461	Canga	RM	51679.5	Ribulose bisphosphate carboxylase large chain (Fragment) OS=Averrhoa carambola OX=28974 GN=rbcL PE=3 SV=1	1.40091e+06	1.54913e+06	1.31251e+06	1.51242e+06	1.41021e+06	1.50586e+06	1.91488e+06	1.94059e+06	3.97296e+06	4.3168e+06	1.99342e+06	2.33261e+06	1.91308e+06	4.04954e+06	2.96209e+06	2.60665e+06
P25766	3	0	0.000232111	2.08692	Canga	RM	25093.5	Ras-related protein RGP1 OS=Oryza sativa subsp. japonica OX=39947 GN=RGP1 PE=2 SV=2	243734	212258	272327	228178	253559	227433	277484	226231	421216	490614	309106	266609	804189	712846	568833	477730
Q43433	15	3	0.000235905	1.85543	Canga	RM	43357.2	V-type proton ATPase subunit B 2 (Fragment) OS=Gossypium hirsutum OX=3635 PE=2 SV=1	1.47832e+06	1.54191e+06	1.12998e+06	1.12155e+06	1.04796e+06	1.12201e+06	1.13743e+06	1.1983e+06	2.1705e+06	2.77491e+06	1.48075e+06	1.63123e+06	3.08737e+06	3.31646e+06	1.69396e+06	1.98626e+06
Q9LNW1	4	0	0.0002362	1.64428	Canga	RM	23859.8	Ras-related protein RABA2b OS=Arabidopsis thaliana OX=3702 GN=RABA2B PE=2 SV=2	446967	492350	348616	390841	417056	432762	327683	379963	824592	584665	442364	487511	800064	845330	684744	652010
Q9SKP6	3	0	0.000238806	1.5282	Canga	RM	33573.9	Triosephosphate isomerase_ chloroplastic OS=Arabidopsis thaliana OX=3702 GN=TIM PE=1 SV=1	261443	302470	188613	180110	214006	218622	220047	229300	398985	418365	257708	262507	352558	362616	365839	354512
P48980	4	0	0.000238971	1.82165	Canga	RM	94534	Beta-galactosidase OS=Solanum lycopersicum OX=4081 PE=1 SV=1	125805	99572.7	135051	151661	160598	156890	129814	126793	292891	284038	148926	157934	334311	275401	230156	254989
Q9SK28	5	0	0.000241389	1.35906	Canga	RM	128084	Formin-like protein 18 OS=Arabidopsis thaliana OX=3702 GN=FH18 PE=2 SV=3	1.66565e+06	1.70975e+06	1.14795e+06	1.23828e+06	1.32854e+06	1.37411e+06	1.42531e+06	1.57807e+06	2.09115e+06	2.16979e+06	1.5924e+06	1.68692e+06	1.96963e+06	1.95512e+06	2.00477e+06	2.11552e+06
Q38882	15	3	0.000243356	1.71223	Canga	RM	92304.4	Phospholipase D alpha 1 OS=Arabidopsis thaliana OX=3702 GN=PLDALPHA1 PE=1 SV=2	1.95739e+06	2.01415e+06	1.14852e+06	1.2162e+06	2.16253e+06	2.13116e+06	1.90314e+06	1.84204e+06	2.53777e+06	2.64416e+06	2.57071e+06	2.64899e+06	3.99431e+06	4.11151e+06	3.05659e+06	3.04944e+06
Q9SLP1	2	0	0.000244771	2.38684	Canga	RM	60549.7	Cytochrome P450 78A9 OS=Arabidopsis thaliana OX=3702 GN=CYP78A9 PE=1 SV=1	1.06742e+06	1.16946e+06	1.39919e+06	1.5048e+06	1.79752e+06	1.81393e+06	783036	807242	1.92293e+06	1.77834e+06	4.78569e+06	4.96805e+06	2.74719e+06	3.04054e+06	2.75813e+06	2.68526e+06
B2X1Y2;Q1KVV0	12	0	0.00024698	1.80608	Canga	RM	53153.1	Ribulose bisphosphate carboxylase large chain OS=Oedogonium cardiacum OX=55995 GN=rbcL PE=3 SV=1	1.61128e+06	1.73145e+06	1.36985e+06	1.51189e+06	1.61904e+06	1.71069e+06	1.54604e+06	1.55452e+06	3.66368e+06	3.93317e+06	2.03023e+06	2.38669e+06	1.65447e+06	3.75781e+06	2.8181e+06	2.61135e+06
Q40471	19	0	0.000247134	1.36358	Canga	RM	47110.8	Eukaryotic initiation factor 4A-9 OS=Nicotiana tabacum OX=4097 PE=2 SV=1	1.77974e+06	1.88471e+06	1.4488e+06	1.58672e+06	1.50628e+06	1.53729e+06	1.60591e+06	1.85392e+06	2.4456e+06	2.55411e+06	1.78526e+06	1.93537e+06	2.65411e+06	2.48702e+06	2.0304e+06	2.11192e+06
P36861	5	0	0.000248509	1.64195	Canga	RM	24314.6	GTP-binding protein yptV2 OS=Volvox carteri OX=3067 GN=YPTV2 PE=3 SV=1	635069	691960	622074	696298	704277	756578	863181	954782	1.24028e+06	1.43755e+06	831213	885934	1.59344e+06	1.4891e+06	1.14142e+06	1.10831e+06
Q9LEJ0	15	2	0.000248695	1.42578	Canga	RM	48058.6	Enolase 1 OS=Hevea brasiliensis OX=3981 GN=ENO1 PE=1 SV=1	2.95303e+06	3.11888e+06	1.93169e+06	2.0173e+06	2.19781e+06	2.43161e+06	2.16707e+06	2.43956e+06	3.20784e+06	3.74022e+06	3.46355e+06	3.68502e+06	3.70698e+06	3.88762e+06	2.98986e+06	2.77507e+06
P11574;Q8W4E2	23	2	0.000249559	2.09821	Canga	RM	54221.7	V-type proton ATPase subunit B1 OS=Arabidopsis thaliana OX=3702 GN=VHA-B1 PE=2 SV=2	5.702e+06	6.80692e+06	1.94239e+06	1.98979e+06	2.20408e+06	2.32287e+06	2.25109e+06	2.3046e+06	6.35018e+06	6.38123e+06	6.23648e+06	6.48246e+06	6.2937e+06	7.51436e+06	7.06533e+06	7.23043e+06
P25837	18	0	0.000253052	2.29867	Canga	RM	52233.1	Ribulose bisphosphate carboxylase large chain (Fragment) OS=Silene gallica OX=3575 GN=rbcL PE=3 SV=1	866135	907402	856884	948716	934344	990401	864448	809196	2.82259e+06	2.93562e+06	1.36162e+06	1.59295e+06	876231	3.04117e+06	2.13957e+06	1.72901e+06
O22715	1	0	0.000253169	2.4561	Canga	RM	49203.4	AP-1 complex subunit mu-2 OS=Arabidopsis thaliana OX=3702 GN=AP1M2 PE=1 SV=1	388887	419562	108368	121972	148706	154635	190980	192858	607800	662935	359808	415574	696016	673805	384575	438634
P0CG86;P27923;P51431;Q9ARZ9;P0CG87;P47905;P59232;P59272;P62980;P62981;B9DHA6;P0CG85;P0CH04;P0CH05;P0CH32;P0CH33;P0CH34;P0CH35;P49636;P51423;P69309;P69310;P69313;P69317;P69322;P69325;P69326;Q1EC66;Q3E7T8;Q42202;Q58G87;Q8H159;P0CH10;P0CH11;P0C032;P0CG83;P0CG84;P69315;P31753	16	4	0.000254252	1.49586	Canga	RM	17882.7	Ubiquitin-40S ribosomal protein S27a OS=Hordeum vulgare OX=4513 GN=MUB1 PE=3 SV=1	2.70077e+06	3.00554e+06	2.09163e+06	2.08959e+06	2.74666e+06	2.81583e+06	2.23782e+06	2.20899e+06	3.97739e+06	3.51503e+06	2.80298e+06	2.92289e+06	4.57424e+06	4.47861e+06	3.88271e+06	3.60905e+06
B5BUZ8	2	1	0.000256108	2.41141	Canga	RM	69553.3	Protein kintoun OS=Chlamydomonas reinhardtii OX=3055 GN=pf13 PE=2 SV=1	1.07253e+06	1.06459e+06	459043	528372	607420	635151	587843	630331	1.2714e+06	1.35913e+06	1.24536e+06	1.28825e+06	2.83409e+06	2.97354e+06	1.10027e+06	1.39639e+06
Q9LDE3	1	1	0.000256842	5.16727	RM	Canga	44334.9	F-box/kelch-repeat protein At1g23390 OS=Arabidopsis thaliana OX=3702 GN=At1g23390 PE=2 SV=1	21400.1	23119.1	99373.1	77834.5	15223.6	19529.1	40607.5	39323	2669.68	4927.29	4067.78	4242.94	13155.2	16516.3	10020.7	9504.13
P19951	4	0	0.000256936	1.79138	Canga	RM	16319.7	40S ribosomal protein S14 OS=Zea mays OX=4577 PE=3 SV=1	497422	629506	323164	310455	421785	445895	291127	301869	794996	874489	511101	525873	864131	696181	705336	798318
Q06364	7	3	0.000257162	1.36457	Canga	RM	55480.4	Probable 26S proteasome non-ATPase regulatory subunit 3 OS=Daucus carota OX=4039 GN=21D7 PE=1 SV=2	401717	455946	429893	415253	491143	512952	484997	531476	706572	589076	488014	543324	756391	671116	637451	688867
Q8S8U2;P46666;Q6ENR3;Q6L3C4	10	8	0.000258367	1.26722	Canga	RM	224610	Protein TIC 214 OS=Atropa belladonna OX=33113 GN=TIC214 PE=3 SV=1	486018	453257	400777	382258	387754	392388	401655	347894	509103	434121	531700	495798	597813	548550	507429	496496
Q37328	15	0	0.000260361	1.93122	Canga	RM	49622.2	Ribulose bisphosphate carboxylase large chain (Fragment) OS=Ephedra sinica OX=33152 GN=rbcL PE=3 SV=1	1.40608e+06	1.55529e+06	1.30974e+06	1.50477e+06	1.39094e+06	1.48835e+06	1.84821e+06	1.87291e+06	3.98827e+06	4.33117e+06	1.94659e+06	2.28688e+06	1.84226e+06	3.96521e+06	2.93557e+06	2.60536e+06
O65175	4	0	0.000260851	1.53857	Canga	RM	22303.2	Superoxide dismutase [Cu-Zn]_ chloroplastic OS=Zantedeschia aethiopica OX=69721 GN=SODCP PE=2 SV=1	1.25075e+06	1.09024e+06	655998	710330	795328	850192	707008	801499	1.51099e+06	1.59744e+06	1.11684e+06	1.11818e+06	1.31795e+06	1.3842e+06	1.33116e+06	1.17991e+06
Q8RUC6;P0C030;P0C031;P0C073;Q9SHE7	10	2	0.000261094	1.52803	Canga	RM	17149.8	Ubiquitin-NEDD8-like protein RUB2 OS=Arabidopsis thaliana OX=3702 GN=RUB2 PE=1 SV=3	2.56368e+06	2.81991e+06	1.94387e+06	1.92019e+06	2.55506e+06	2.61467e+06	2.07162e+06	2.04453e+06	3.75337e+06	3.40118e+06	2.61904e+06	2.73547e+06	4.41354e+06	4.3204e+06	3.69678e+06	3.37995e+06
Q9SYG7	3	2	0.000261638	1.73931	Canga	RM	54835.7	Aldehyde dehydrogenase family 7 member B4 OS=Arabidopsis thaliana OX=3702 GN=ALDH7B4 PE=2 SV=3	56699.4	65510.7	40452.1	45742.3	46823.4	50499.2	58347.3	55822.6	81544	159568	75805.6	86858.8	66805.5	74578.5	86824.8	98347.1
O82549	20	4	0.000262405	1.64827	Canga	RM	92294.2	Phospholipase D alpha 1 OS=Brassica oleracea var. capitata OX=3716 GN=PLD1 PE=2 SV=1	3.56773e+06	3.79359e+06	1.88724e+06	1.84848e+06	2.98387e+06	2.92355e+06	2.40207e+06	2.38492e+06	3.57277e+06	3.88026e+06	4.14103e+06	4.31043e+06	5.25577e+06	5.42831e+06	4.61246e+06	4.71724e+06
Q0WRJ7	5	3	0.0002643	1.62132	Canga	RM	27591.3	Peptidyl-prolyl cis-trans isomerase FKBP20-2_ chloroplastic OS=Arabidopsis thaliana OX=3702 GN=FKBP20-2 PE=1 SV=1	214618	227380	158313	180739	243512	254753	178659	202671	373118	467619	226935	285919	350210	370655	276974	341007
Q39613;O49886;P34887	7	3	0.000266	1.48899	Canga	RM	18512.9	Peptidyl-prolyl cis-trans isomerase OS=Catharanthus roseus OX=4058 GN=PCKR1 PE=1 SV=1	545924	518338	396767	432939	465935	481157	491565	547110	809473	753561	513175	567610	906319	850715	672902	703146
Q03194;P19456;P20649	8	1	0.000266687	1.9068	RM	Canga	105703	Plasma membrane ATPase 4 OS=Nicotiana plumbaginifolia OX=4092 GN=PMA4 PE=2 SV=1	854231	992874	727013	771343	755656	807434	415089	528010	553626	325839	299435	306848	526358	366560	293630	396541
Q9CAI7	14	1	0.000269032	1.44439	Canga	RM	47112.8	Eukaryotic initiation factor 4A-3 OS=Arabidopsis thaliana OX=3702 GN=TIF4A-3 PE=1 SV=1	1.16849e+06	1.24422e+06	911952	1.04075e+06	977639	1.00701e+06	1.03415e+06	1.25664e+06	1.68977e+06	1.58109e+06	1.19306e+06	1.30607e+06	2.03878e+06	1.80631e+06	1.43738e+06	1.42829e+06
P59233	10	1	0.000272465	1.5209	Canga	RM	18024.9	Ubiquitin-40S ribosomal protein S27a-3 OS=Arabidopsis thaliana OX=3702 GN=RPS27AC PE=2 SV=2	2.53741e+06	2.81476e+06	1.9158e+06	1.87584e+06	2.53771e+06	2.5949e+06	2.03295e+06	1.9972e+06	3.66286e+06	3.27767e+06	2.62098e+06	2.74338e+06	4.36765e+06	4.23286e+06	3.61474e+06	3.3223e+06
P31155	5	0	0.000272599	1.52081	RM	Canga	25766.3	S-adenosylmethionine synthase 1 (Fragment) OS=Petroselinum crispum OX=4043 GN=SMS-1 PE=2 SV=1	493423	459866	755505	677701	566938	561282	669856	741688	288921	356189	407230	398489	444589	422885	468912	452015
P26519	11	0	0.000272765	1.62427	Canga	RM	36485.8	Glyceraldehyde-3-phosphate dehydrogenase_ cytosolic OS=Petroselinum crispum OX=4043 GN=GAPC PE=2 SV=1	4.72317e+06	5.55283e+06	3.90423e+06	4.39956e+06	4.03672e+06	4.17282e+06	3.31149e+06	3.77403e+06	5.4092e+06	4.71518e+06	7.2651e+06	7.81715e+06	8.99651e+06	8.6405e+06	5.92897e+06	6.24939e+06
A0A342	10	1	0.000272921	1.2891	Canga	RM	53723.7	ATP synthase subunit beta_ chloroplastic OS=Coffea arabica OX=13443 GN=atpB PE=3 SV=1	404198	464702	347061	383477	346250	376742	331153	365818	537271	472353	493691	545605	501349	486273	389889	465865
P30706	1	0	0.000272971	3.05362	Canga	RM	51216.7	Glycerol-3-phosphate acyltransferase_ chloroplastic OS=Pisum sativum OX=3888 GN=GPAT PE=1 SV=1	13123.7	17228.7	30930.1	35229.9	25246.2	26838.4	25955	31106.7	136844	51547.1	32756.1	38033.7	75516.5	77050.1	103258	112999
Q40468	21	1	0.000273148	1.34884	Canga	RM	47001.7	Eukaryotic initiation factor 4A-15 OS=Nicotiana tabacum OX=4097 PE=2 SV=1	2.02078e+06	2.12765e+06	1.61721e+06	1.7904e+06	1.71828e+06	1.76793e+06	1.86265e+06	2.15727e+06	2.71772e+06	2.89679e+06	2.02794e+06	2.2001e+06	2.93611e+06	2.80635e+06	2.31542e+06	2.416e+06
P36481	16	0	0.000276267	1.38641	Canga	RM	52139.2	Ribulose bisphosphate carboxylase large chain (Fragment) OS=Berzelia lanuginosa OX=28530 GN=rbcL PE=3 SV=1	2.05069e+06	2.22174e+06	1.54946e+06	1.72311e+06	1.53981e+06	1.61319e+06	1.3739e+06	1.48548e+06	2.45465e+06	2.91275e+06	2.09093e+06	2.36699e+06	2.35791e+06	2.29191e+06	2.07348e+06	2.24755e+06
F4I0K2	1	0	0.000276687	1.77856	Canga	RM	69607.5	Fructokinase-like 2_ chloroplastic OS=Arabidopsis thaliana OX=3702 GN=FLN2 PE=1 SV=2	200906	247783	125906	155725	161751	184409	193839	210928	326501	390225	233058	215902	441270	414888	302675	309959
Q9SYM5	4	1	0.000278029	1.71784	Canga	RM	75885.3	Trifunctional UDP-glucose 4_6-dehydratase/UDP-4-keto-6-deoxy-D-glucose 3_5-epimerase/UDP-4-keto-L-rhamnose-reductase RHM1 OS=Arabidopsis thaliana OX=3702 GN=RHM1 PE=1 SV=1	2.29874e+06	2.33744e+06	1.50239e+06	1.68203e+06	1.77789e+06	1.84813e+06	1.78679e+06	1.76634e+06	2.42286e+06	2.4194e+06	3.02608e+06	2.91119e+06	4.47535e+06	4.89673e+06	2.89389e+06	2.72165e+06
O64888	1	0	0.000278712	2.3904	Canga	RM	43081.2	Ribose-phosphate pyrophosphokinase 5_ chloroplastic OS=Arabidopsis thaliana OX=3702 GN=PRS5 PE=2 SV=2	27507	35905.6	19351	21610.6	18847.3	21981.8	22107.4	26929.2	88149.3	34780.2	34265.5	39011.7	90933	69711.4	69845.1	37614.2
Q06652;O23968	2	2	0.000280917	2.09314	Canga	RM	18767.1	Probable phospholipid hydroperoxide glutathione peroxidase OS=Citrus sinensis OX=2711 GN=CSA PE=1 SV=1	63078.6	79593.6	48057.9	57915.5	55147.1	57225.5	35785.2	46682.2	122585	115833	71296.9	83790.8	167734	84868.9	94258	187911
Q8LAY8	1	1	0.00028218	4.33406	Canga	RM	38093.3	Probable protein phosphatase 2C 69 OS=Arabidopsis thaliana OX=3702 GN=At5g10740 PE=2 SV=1	18085.9	12242.7	13161.5	11145.6	10005.9	9086.09	17291.2	10044.4	116376	125093	28564.9	26140.8	22179.4	57628.5	38136	23895.5
P31584;Q39571	8	0	0.000283396	1.5719	Canga	RM	22703.8	GTP-binding protein yptV1 OS=Volvox carteri OX=3067 GN=YPTV1 PE=3 SV=1	1.12349e+06	1.22539e+06	908842	987846	1.17157e+06	1.2623e+06	1.34992e+06	1.46369e+06	1.85526e+06	2.06491e+06	1.39754e+06	1.45491e+06	2.44258e+06	2.36336e+06	1.63687e+06	1.7067e+06
P25699;Q94FY2;P19976;Q8RX97	7	4	0.000283449	1.60305	Canga	RM	28418	Ferritin_ chloroplastic OS=Phaseolus vulgaris OX=3885 GN=PFE PE=2 SV=1	269767	238458	320316	334841	298272	287876	318580	312901	496129	566662	335435	320938	573109	600873	501836	421894
Q49CC1	17	1	0.000286913	1.35523	Canga	RM	53893	Ribulose bisphosphate carboxylase large chain OS=Cuscuta sandwichiana OX=197374 GN=rbcL PE=3 SV=1	1.00112e+06	1.02842e+06	758223	821271	890867	914431	696939	704109	950087	1.06366e+06	1.19224e+06	1.32577e+06	1.23427e+06	1.19349e+06	1.09149e+06	1.18541e+06
P93176;Q9ZRB1	25	2	0.000287563	1.45705	Canga	RM	50878.9	Tubulin beta chain OS=Hordeum vulgare OX=4513 GN=TUBB PE=2 SV=1	3.35392e+06	3.04637e+06	2.73563e+06	2.93675e+06	2.68041e+06	2.70296e+06	2.76663e+06	2.82408e+06	4.08547e+06	3.95255e+06	3.14167e+06	3.15751e+06	5.43414e+06	5.07685e+06	4.60874e+06	4.12332e+06
Q6Z2Z4	17	0	0.000288536	1.40795	Canga	RM	47423.1	Eukaryotic initiation factor 4A-3 OS=Oryza sativa subsp. japonica OX=39947 GN=Os02g0146600 PE=1 SV=1	1.42216e+06	1.47869e+06	1.24038e+06	1.30223e+06	1.26026e+06	1.26947e+06	1.33607e+06	1.50721e+06	1.94697e+06	1.80276e+06	1.45501e+06	1.50097e+06	2.46503e+06	2.24226e+06	1.97457e+06	1.84146e+06
P24629	31	8	0.000290265	1.49837	Canga	RM	71686.2	Heat shock cognate 70 kDa protein 1 OS=Solanum lycopersicum OX=4081 GN=HSC-I PE=2 SV=1	3.94553e+06	3.4557e+06	3.69841e+06	3.34809e+06	3.26637e+06	3.05371e+06	3.59859e+06	3.11964e+06	4.93099e+06	5.37968e+06	4.19071e+06	3.60623e+06	6.75059e+06	6.57606e+06	5.13754e+06	4.61235e+06
Q1KVU3	1	0	0.000290327	2.57856	RM	Canga	13941.1	50S ribosomal protein L12_ chloroplastic OS=Tetradesmus obliquus OX=3088 GN=rpl12 PE=3 SV=1	5143.46	5633.86	7485.15	7597.87	6641.65	6653.5	7085.4	8350.55	633.879	1643.35	3997.92	4514.76	2402.2	2522.61	2693.13	2763.41
P36479	17	1	0.000292987	2.05569	Canga	RM	51858.8	Ribulose bisphosphate carboxylase large chain (Fragment) OS=Asarum canadense OX=28498 GN=rbcL PE=3 SV=1	1.35412e+06	1.49355e+06	1.06777e+06	1.23396e+06	1.24607e+06	1.33917e+06	1.96261e+06	2.02726e+06	4.02111e+06	4.37657e+06	1.91662e+06	2.20164e+06	1.89792e+06	4.02814e+06	3.01267e+06	2.6473e+06
P49037	19	0	0.000298653	1.49788	Canga	RM	92902.7	Sucrose synthase OS=Solanum lycopersicum OX=4081 PE=2 SV=1	1.82863e+06	1.91714e+06	1.74522e+06	1.9362e+06	1.82491e+06	1.89267e+06	2.17607e+06	2.39963e+06	3.03455e+06	3.22249e+06	2.05975e+06	2.20992e+06	3.57504e+06	3.63489e+06	2.9504e+06	2.86029e+06
O04857	1	1	0.000298782	5.34634	Canga	RM	36118.9	Serine/threonine-protein phosphatase PP1 isozyme 2 OS=Nicotiana tabacum OX=4097 GN=NPP2 PE=2 SV=1	6178.03	5963.77	5215.59	4868.12	3753.98	2325.45	12832.3	10644.1	28215.7	39854.6	8917.48	8028.9	50570.8	61766.2	39244.7	40242
P25269	3	1	0.00029917	1.57607	Canga	RM	51885.8	Tryptophan synthase beta chain 2_ chloroplastic OS=Arabidopsis thaliana OX=3702 GN=TSB2 PE=1 SV=2	143137	163660	89535.1	94715.4	103793	111892	81762.9	100061	191080	187529	164794	183301	168441	141853	143419	220015
O82616	2	0	0.000303025	1.89119	Canga	RM	35030.3	Probable fructokinase-5 OS=Arabidopsis thaliana OX=3702 GN=At4g10260 PE=2 SV=1	104269	121081	93232	101387	104069	110948	102957	116706	307547	267019	115551	126890	208188	168656	193987	228467
P47921	1	0	0.000304316	1.78428	Canga	RM	15736.2	Nucleoside diphosphate kinase (Fragment) OS=Solanum lycopersicum OX=4081 PE=2 SV=1	132817	154810	99402.2	117278	106222	110242	94130.6	118825	279672	192286	133313	135319	206821	200179	232619	285818
Q9FRI5	5	2	0.000305837	1.74948	Canga	RM	89897.7	Pentatricopeptide repeat-containing protein At1g25360 OS=Arabidopsis thaliana OX=3702 GN=PCMP-H74 PE=2 SV=1	2.47249e+06	2.06907e+06	1.26923e+06	1.20479e+06	1.40113e+06	1.26309e+06	2.2268e+06	2.02313e+06	2.68179e+06	2.72472e+06	2.92503e+06	2.49348e+06	4.16967e+06	3.7423e+06	2.97378e+06	2.6591e+06
P0C2F7	5	2	0.000306663	1.69417	Canga	RM	47281.9	Kelch repeat-containing protein At1g19470 OS=Arabidopsis thaliana OX=3702 GN=At1g19470 PE=2 SV=1	479196	471883	339689	361671	285948	297223	391204	444174	620884	650350	456223	473865	843319	577252	735182	845711
A0A0S1TPC7	3	0	0.000310151	1.70208	Canga	RM	56560.6	Carnosic acid synthase OS=Salvia pomifera OX=396869 GN=CYP76AK6 PE=1 SV=1	443862	309776	288524	309729	498529	490820	393284	386101	416017	549087	765104	807132	837504	689900	612545	634273
Q9XH45	2	2	0.000311597	1.96105	Canga	RM	22153.7	40S ribosomal protein S7 OS=Brassica oleracea OX=3712 GN=RPS7 PE=2 SV=1	103083	115684	99099	71997.6	71734.3	65090.4	101306	72506.3	125519	216199	125248	95256.7	217569	174875	208830	210220
Q39769	15	3	0.000314456	1.31114	Canga	RM	36940.2	Glyceraldehyde-3-phosphate dehydrogenase_ cytosolic OS=Ginkgo biloba OX=3311 PE=2 SV=1	3.78333e+06	3.85527e+06	3.84035e+06	3.94554e+06	3.5451e+06	3.31765e+06	3.83084e+06	4.19227e+06	3.91969e+06	5.00586e+06	5.25155e+06	5.74042e+06	5.46834e+06	5.59458e+06	4.17343e+06	4.58729e+06
Q9LEL5	1	1	0.000315964	2.95313	RM	Canga	39061	3'-hydroxy-N-methyl-(S)-coclaurine 4'-O-methyltransferase OS=Coptis japonica OX=3442 PE=1 SV=1	13880.7	11467.3	8580.66	9365.91	11601.6	14515	13117.4	14264.5	6709.2	2686.4	3772.4	3486.11	5603.35	7007.77	765.345	2745.92
A9PCL4	4	1	0.000318939	1.29598	Canga	RM	17529.1	Peroxiredoxin-2 OS=Populus trichocarpa OX=3694 PE=1 SV=1	295819	361725	286579	282690	256065	314493	283969	315733	415318	408248	319803	334763	363327	435895	409980	419228
P35494	3	1	0.00032034	1.97493	Canga	RM	61295.7	2_3-bisphosphoglycerate-independent phosphoglycerate mutase OS=Nicotiana tabacum OX=4097 PE=2 SV=1	119011	148681	82295.5	91581.9	109919	115263	83208.4	92883.9	180649	117444	199090	194303	171279	171063	289361	341368
Q01297	12	3	0.000320398	1.30506	Canga	RM	56977.2	Catalase isozyme 1 OS=Ricinus communis OX=3988 GN=CAT1 PE=2 SV=2	1.41757e+06	1.59285e+06	1.36132e+06	1.41237e+06	1.59947e+06	1.60502e+06	1.2855e+06	1.33278e+06	1.66985e+06	1.83734e+06	1.64863e+06	1.71625e+06	1.80582e+06	1.91502e+06	2.22712e+06	2.32764e+06
F4KA51	1	0	0.000322401	3.48072	RM	Canga	70636.2	LEAF RUST 10 DISEASE-RESISTANCE LOCUS RECEPTOR-LIKE PROTEIN KINASE-like 2.3 OS=Arabidopsis thaliana OX=3702 GN=LRK10L-2.3 PE=3 SV=2	1.13457e+06	777381	320747	332269	242100	199411	496055	548213	225951	175427	152016	140501	81054.5	101099	109873	177845
P28451	16	0	0.000323548	1.40408	Canga	RM	52030.9	Ribulose bisphosphate carboxylase large chain (Fragment) OS=Sarracenia flava OX=4359 GN=rbcL PE=3 SV=1	1.73595e+06	1.84616e+06	1.13494e+06	1.22251e+06	1.19833e+06	1.25026e+06	1.10934e+06	1.18866e+06	1.96702e+06	2.16821e+06	1.7099e+06	1.93333e+06	1.91632e+06	1.79202e+06	1.71016e+06	1.80726e+06
Q9SML8	15	2	0.000324951	1.52144	Canga	RM	35833.2	Malate dehydrogenase_ cytoplasmic OS=Beta vulgaris OX=161934 GN=NR1 PE=1 SV=1	3.87314e+06	3.74898e+06	3.46765e+06	4.06646e+06	3.02491e+06	3.12664e+06	2.71237e+06	2.85824e+06	4.25107e+06	3.92183e+06	4.9956e+06	4.98834e+06	6.58511e+06	6.74571e+06	5.03906e+06	4.36712e+06
Q42694	6	4	0.000325541	1.64148	Canga	RM	62034.3	RuBisCO large subunit-binding protein subunit alpha_ chloroplastic OS=Chlamydomonas reinhardtii OX=3055 PE=1 SV=1	446629	497863	275687	304023	309709	325069	363296	382453	707281	774039	406380	472452	587565	549421	578473	692432
Q8RWB1	3	2	0.000326424	1.83689	Canga	RM	45971.1	Pre-mRNA splicing factor SR-like 1 OS=Arabidopsis thaliana OX=3702 GN=SRL1 PE=1 SV=1	840493	960517	389535	439863	493847	526573	348780	404119	1.06956e+06	1.09381e+06	740257	869667	1.04836e+06	1.10566e+06	1.00113e+06	1.16072e+06
B8BM17;Q2QXR8	17	1	0.00032777	1.91419	Canga	RM	57898.5	Pyruvate kinase 2_ cytosolic OS=Oryza sativa subsp. indica OX=39946 GN=OsI_37456 PE=3 SV=1	5.88906e+06	5.0134e+06	2.43238e+06	2.65114e+06	3.78651e+06	3.36109e+06	2.89537e+06	2.90578e+06	4.73006e+06	4.72863e+06	9.19004e+06	8.79484e+06	7.60465e+06	7.00466e+06	6.82585e+06	6.5079e+06
P93988	17	0	0.000329356	1.8172	Canga	RM	50950.5	Ribulose bisphosphate carboxylase large chain (Fragment) OS=Brownea coccinea OX=72381 GN=rbcL PE=3 SV=1	1.56553e+06	1.74745e+06	1.52895e+06	1.75248e+06	1.53054e+06	1.64572e+06	1.94402e+06	1.97891e+06	4.07226e+06	4.42581e+06	2.04568e+06	2.38547e+06	1.98189e+06	4.05167e+06	3.10643e+06	2.81479e+06
B9HRL7	7	0	0.000331247	1.75689	Canga	RM	33751.6	Phenylcoumaran benzylic ether reductase POP1 OS=Populus trichocarpa OX=3694 GN=PCBER PE=1 SV=1	989559	767428	563540	595784	614342	559549	517997	458710	766233	881663	1.52256e+06	1.42446e+06	997749	1.20387e+06	1.16946e+06	935993
Q00917	10	3	0.000331356	1.41614	Canga	RM	92406.4	Sucrose synthase 2 OS=Arabidopsis thaliana OX=3702 GN=SUS2 PE=2 SV=3	585165	718460	703492	827417	752442	803071	809104	891995	875954	846513	1.20256e+06	1.16882e+06	1.32229e+06	1.13494e+06	951476	1.12337e+06
P27064;P28432;Q32042;B3TN59;P28396	23	0	0.000332871	1.39681	Canga	RM	53098.1	Ribulose bisphosphate carboxylase large chain OS=Cucumis sativus OX=3659 GN=rbcL PE=1 SV=5	2.5729e+06	2.66461e+06	1.95444e+06	2.15631e+06	1.78616e+06	1.8708e+06	1.6343e+06	1.76002e+06	2.79362e+06	3.15069e+06	2.42539e+06	2.70361e+06	3.2994e+06	2.6232e+06	2.84239e+06	3.06884e+06
Q05964	2	1	0.000333984	1.42872	Canga	RM	41305.8	Naringenin_2-oxoglutarate 3-dioxygenase OS=Dianthus caryophyllus OX=3570 GN=FHT PE=2 SV=1	43063.6	46591.7	31127.3	35662.5	29838.9	30725.8	31868	35182.3	51212.4	56634	48087.2	51635.1	44692.8	59259.1	38617.6	55703
P42895	22	5	0.00033401	1.57968	Canga	RM	48447.9	Enolase 2 OS=Zea mays OX=4577 GN=ENO2 PE=2 SV=1	3.12673e+06	2.82509e+06	1.82857e+06	1.8909e+06	2.41061e+06	2.56849e+06	3.35156e+06	3.51205e+06	3.77868e+06	3.97563e+06	4.00585e+06	3.9955e+06	5.46192e+06	4.97916e+06	4.18219e+06	3.60619e+06
Q53M52	19	1	0.000334314	1.31282	Canga	RM	50421.4	Tubulin alpha-2 chain OS=Oryza sativa subsp. japonica OX=39947 GN=TUBA PE=2 SV=1	2.64533e+06	2.49737e+06	2.56993e+06	2.55431e+06	2.39885e+06	2.44384e+06	2.45512e+06	2.42866e+06	3.35996e+06	3.08162e+06	2.69385e+06	2.56574e+06	3.87477e+06	3.94344e+06	3.32434e+06	3.40411e+06
P59271	10	0	0.000334716	1.51959	Canga	RM	17899.7	Ubiquitin-40S ribosomal protein S27a-1 OS=Arabidopsis thaliana OX=3702 GN=RPS27AA PE=2 SV=2	2.6989e+06	2.99309e+06	2.04861e+06	2.0502e+06	2.79144e+06	2.87507e+06	2.22694e+06	2.22459e+06	3.99031e+06	3.50235e+06	2.83719e+06	2.99077e+06	4.91486e+06	4.58847e+06	3.915e+06	3.51426e+06
O24362	8	1	0.000337952	1.7477	Canga	RM	27570.4	Proteasome subunit alpha type-3 OS=Spinacia oleracea OX=3562 GN=PAG1 PE=2 SV=1	2.20774e+06	2.09214e+06	984587	1.15743e+06	1.79319e+06	1.64686e+06	1.65239e+06	1.69811e+06	2.81076e+06	1.84739e+06	3.18687e+06	3.34575e+06	3.20906e+06	2.54891e+06	3.47273e+06	2.70493e+06
P93768	12	3	0.000340111	1.8226	Canga	RM	55861.8	Probable 26S proteasome non-ATPase regulatory subunit 3 OS=Nicotiana tabacum OX=4097 GN=21D7 PE=2 SV=1	915267	1.01068e+06	1.01329e+06	992877	983729	1.02571e+06	1.0145e+06	1.07305e+06	2.26685e+06	1.52879e+06	1.07726e+06	1.14483e+06	2.53958e+06	2.2804e+06	2.19162e+06	1.60454e+06
Q84VX0	1	1	0.000341721	32.89	RM	Canga	84161	Probable galactinol--sucrose galactosyltransferase 1 OS=Arabidopsis thaliana OX=3702 GN=RFS1 PE=2 SV=1	2762.57	2047.09	617.866	448.009	631.553	306.851	86.4607	171.886	29.0725	45.1057	22.6382	19.6764	0	0	26.0864	72.4493
Q9SRL5	3	2	0.000344939	2.55522	Canga	RM	28378.1	Ferritin-2_ chloroplastic OS=Arabidopsis thaliana OX=3702 GN=FER2 PE=2 SV=1	185358	170361	208615	225043	193856	205609	226838	242718	527111	585095	394039	416463	232910	287870	757906	1.03618e+06
Q9FHQ6	7	1	0.000345881	1.56197	Canga	RM	36427.7	Polyubiquitin 9 OS=Arabidopsis thaliana OX=3702 GN=UBQ9 PE=3 SV=1	2.44159e+06	2.69068e+06	1.72723e+06	1.62744e+06	2.32336e+06	2.38016e+06	1.85402e+06	1.75466e+06	3.36444e+06	3.10183e+06	2.48012e+06	2.48776e+06	4.13508e+06	3.95094e+06	3.48957e+06	3.22993e+06
O04005	2	0	0.000348617	2.23487	Canga	RM	24195.6	1-Cys peroxiredoxin PER1 OS=Arabidopsis thaliana OX=3702 GN=PER1 PE=2 SV=1	19914.8	22138.2	24390.5	25992.5	27329	26428.3	35055.3	32522.3	78349.2	54957.4	48155.4	43819.1	27965.6	44669.7	83456.9	96377.1
P49644	9	4	0.000350406	1.93842	Canga	RM	36730.2	Glyceraldehyde-3-phosphate dehydrogenase_ cytosolic OS=Chlamydomonas reinhardtii OX=3055 GN=GAPC PE=3 SV=1	4.28572e+06	4.65281e+06	1.83181e+06	1.86563e+06	2.36417e+06	2.6546e+06	1.5831e+06	1.79969e+06	3.5846e+06	4.50983e+06	5.47352e+06	5.94365e+06	5.13514e+06	5.13e+06	5.24179e+06	5.76109e+06
Q9FGX1	22	5	0.000355955	1.72074	Canga	RM	66398.1	ATP-citrate synthase beta chain protein 2 OS=Arabidopsis thaliana OX=3702 GN=ACLB-2 PE=1 SV=1	2.73769e+06	3.07102e+06	1.7511e+06	1.93539e+06	2.54327e+06	2.67899e+06	3.11409e+06	3.39995e+06	4.50373e+06	3.32113e+06	3.43406e+06	3.57841e+06	5.89973e+06	5.23801e+06	4.90475e+06	5.65409e+06
P29515	24	1	0.000356845	1.3729	Canga	RM	51374.5	Tubulin beta-7 chain OS=Arabidopsis thaliana OX=3702 GN=TUBB7 PE=2 SV=1	3.17183e+06	2.97949e+06	2.38473e+06	2.60263e+06	2.36502e+06	2.38791e+06	2.32034e+06	2.44414e+06	3.37948e+06	3.30873e+06	2.99335e+06	3.14953e+06	4.65043e+06	4.14592e+06	3.45797e+06	3.27333e+06
A2Y609;P41040;Q6F332	8	0	0.00035878	1.80506	Canga	RM	16874.8	Calmodulin-2 OS=Oryza sativa subsp. indica OX=39946 GN=CAM2 PE=3 SV=1	1.46762e+06	1.06422e+06	905886	844743	1.29627e+06	1.111e+06	1.51112e+06	1.45357e+06	1.67208e+06	1.44206e+06	2.02541e+06	1.76172e+06	3.32144e+06	2.57929e+06	2.48261e+06	2.14216e+06
Q6F2Y7	30	10	0.000361693	1.42604	Canga	RM	101125	Chaperone protein ClpB1 OS=Oryza sativa subsp. japonica OX=39947 GN=CLPB1 PE=2 SV=1	2.32777e+06	2.66688e+06	1.6063e+06	1.79815e+06	1.78537e+06	1.87957e+06	1.89212e+06	2.09576e+06	3.37595e+06	2.87772e+06	2.28422e+06	2.42129e+06	3.27756e+06	3.19446e+06	2.63667e+06	2.82281e+06
O81361	6	2	0.000363854	1.42935	Canga	RM	24835.5	40S ribosomal protein S8 OS=Prunus armeniaca OX=36596 GN=RPS8 PE=2 SV=1	1.18066e+06	1.27801e+06	871814	907987	1.17299e+06	1.28325e+06	1.24051e+06	1.24654e+06	1.60087e+06	2.02703e+06	1.30243e+06	1.48828e+06	1.7779e+06	1.89578e+06	1.3981e+06	1.63354e+06
P12466	12	1	0.000366087	1.23428	Canga	RM	53082	Ribulose bisphosphate carboxylase large chain OS=Chlorella vulgaris OX=3077 GN=rbcL PE=3 SV=1	1.62581e+06	1.83588e+06	1.264e+06	1.41205e+06	1.51096e+06	1.61096e+06	1.38825e+06	1.518e+06	1.93845e+06	2.00629e+06	1.74533e+06	2.00651e+06	1.8286e+06	1.76394e+06	1.74914e+06	1.97793e+06
P54873	2	2	0.000366867	3.81775	Canga	RM	51664.6	Hydroxymethylglutaryl-CoA synthase OS=Arabidopsis thaliana OX=3702 GN=HMGS PE=1 SV=2	594012	409000	157444	163081	368929	294502	381670	298486	1.18137e+06	1.09932e+06	504472	469978	2.45009e+06	2.33546e+06	1.32904e+06	812677
Q9M1Y1	2	1	0.000370138	2.6938	RM	Canga	46654.7	F-box/kelch-repeat protein SKIP20 OS=Arabidopsis thaliana OX=3702 GN=SKIP20 PE=1 SV=1	124330	114623	67152.8	82393	53456	61561.7	35320.8	38440.8	23795.1	20268.6	30749.7	28862.1	26670	48675.6	20466.9	14810.9
Q9M339;Q9SIP7;Q9FJA6	10	9	0.000372693	1.43345	Canga	RM	27520.1	40S ribosomal protein S3-2 OS=Arabidopsis thaliana OX=3702 GN=RPS3B PE=1 SV=1	434474	468097	374574	417429	506460	553416	404109	458692	665813	769003	486003	534178	725409	779810	567979	656943
O49841;Q9SF92	12	6	0.000373309	1.59697	Canga	RM	23647.8	Ras-related protein RABC2a OS=Arabidopsis thaliana OX=3702 GN=RABC2A PE=1 SV=1	538731	518022	435010	468254	501647	494770	520940	512598	933418	980658	568076	563744	1.07045e+06	903986	735028	616512
P10691	19	1	0.000374682	1.46158	Canga	RM	92815.6	Sucrose synthase OS=Solanum tuberosum OX=4113 PE=2 SV=1	2.08123e+06	2.15857e+06	1.98893e+06	2.16477e+06	2.03175e+06	2.11019e+06	2.59381e+06	2.81642e+06	3.44878e+06	3.7096e+06	2.36446e+06	2.51931e+06	3.74819e+06	3.97739e+06	3.30035e+06	3.16095e+06
A2YQL4;Q0J8G4	7	2	0.000378155	1.32633	Canga	RM	35915.8	Fructokinase-2 OS=Oryza sativa subsp. indica OX=39946 GN=FRK2 PE=1 SV=2	814240	653592	670345	748003	591839	604079	573098	530916	894468	916618	767793	782010	874445	1.03604e+06	816924	790202
P16976	8	1	0.000378977	1.54438	Canga	RM	23539.5	GTP-binding protein YPTM1 OS=Zea mays OX=4577 GN=YPTM1 PE=2 SV=2	1.4908e+06	1.65007e+06	1.12493e+06	1.23447e+06	1.34719e+06	1.35848e+06	1.26643e+06	1.35641e+06	1.75651e+06	2.60236e+06	1.75158e+06	1.87838e+06	2.78802e+06	2.61876e+06	1.60562e+06	1.72249e+06
Q680U9	3	2	0.000381241	1.56915	Canga	RM	52412.2	General transcription and DNA repair factor IIH subunit TFB2 OS=Arabidopsis thaliana OX=3702 GN=TFB2 PE=2 SV=1	442800	481518	547424	613639	533935	560119	548161	613381	987363	943073	537834	614443	919836	831867	945632	1.03161e+06
P32260;Q43725	3	0	0.000382405	2.47486	Canga	RM	40922.1	Cysteine synthase_ chloroplastic/chromoplastic OS=Spinacia oleracea OX=3562 GN=CYSK PE=1 SV=2	1.99836e+06	2.08525e+06	512267	599541	812537	832943	649272	655222	1.72855e+06	2.18106e+06	3.47584e+06	3.74335e+06	1.67773e+06	2.13308e+06	2.71353e+06	2.50555e+06
P25096	4	3	0.000385799	1.70424	Canga	RM	22375.2	Protein P21 OS=Glycine max OX=3847 PE=1 SV=1	223361	256546	126785	128386	160998	176807	205582	228808	266498	268116	266359	284326	454642	391059	304030	333721
Q338P8	2	0	0.000388979	22.7953	RM	Canga	21314.8	Probable calcium-binding protein CML8 OS=Oryza sativa subsp. japonica OX=39947 GN=CML8 PE=2 SV=1	55982.6	42632.4	9533.95	13766.4	83068.6	81557.6	488540	274412	8662.9	3331.82	10728.1	10472.8	630.367	2607	8061.83	1545.17
Q0G9V5	10	1	0.000388986	1.56706	Canga	RM	53803.6	ATP synthase subunit beta_ chloroplastic OS=Daucus carota OX=4039 GN=atpB PE=3 SV=1	2.65731e+06	2.6978e+06	1.2711e+06	1.3439e+06	1.78059e+06	1.89322e+06	1.4994e+06	1.60045e+06	2.81736e+06	2.79201e+06	2.77965e+06	2.8926e+06	2.94343e+06	3.36216e+06	2.57399e+06	2.94323e+06
Q9FK60	4	3	0.000390942	1.72937	Canga	RM	17112.1	Superoxide dismutase [Cu-Zn] 3 OS=Arabidopsis thaliana OX=3702 GN=CSD3 PE=1 SV=1	1.45998e+06	1.57407e+06	748727	796097	1.06402e+06	1.14428e+06	701473	784478	1.24049e+06	1.58846e+06	1.88314e+06	2.10441e+06	1.91324e+06	1.76285e+06	1.83741e+06	1.9773e+06
A2YWQ1;Q0J4P2	35	2	0.000393207	3.22434	RM	Canga	80479.3	Heat shock protein 81-1 OS=Oryza sativa subsp. indica OX=39946 GN=HSP81-1 PE=2 SV=1	4.67298e+07	3.3725e+07	1.16483e+07	1.22815e+07	1.08018e+07	9.81473e+06	1.16771e+07	1.23416e+07	7.40892e+06	6.85278e+06	4.80502e+06	4.39392e+06	6.16427e+06	5.76868e+06	5.43568e+06	5.38784e+06
O49074;Q40460	2	1	0.000395303	1.64766	Canga	RM	50929	Ribulose bisphosphate carboxylase/oxygenase activase_ chloroplastic OS=Solanum pennellii OX=28526 PE=2 SV=1	43374	42305.9	26379.5	26564.1	26797.1	26336.8	20924.3	21020.6	38057.4	43114.5	42927.1	47623.4	54093.6	49455.2	45775.1	64016.4
Q9SNX2	14	3	0.00039819	1.53003	Canga	RM	62901.2	Phosphoglucomutase_ cytoplasmic OS=Bromus inermis OX=15371 GN=PGM1 PE=2 SV=1	1.16558e+06	1.18209e+06	818362	865064	737974	729780	618053	652366	1.35696e+06	1.33382e+06	1.10147e+06	1.11469e+06	1.57208e+06	1.40387e+06	1.1781e+06	1.29617e+06
O81796	1	0	0.000405359	1.80913	Canga	RM	40356.5	Isocitrate dehydrogenase [NAD] regulatory subunit 3_ mitochondrial OS=Arabidopsis thaliana OX=3702 GN=IDH3 PE=1 SV=1	1.06757e+06	796647	638136	515881	627410	537719	570013	424267	977760	1.05205e+06	1.12121e+06	769549	1.62824e+06	1.5108e+06	1.23528e+06	1.07213e+06
F4JVJ1	4	1	0.000407456	1.64796	Canga	RM	69011.6	Putative chaperone protein ClpB2_ chloroplastic OS=Arabidopsis thaliana OX=3702 GN=CLPB2 PE=3 SV=1	180786	221446	96706.6	114665	121601	126332	131062	147913	246078	291576	195772	216590	264912	181127	204117	279352
P24704	3	1	0.000412	1.81904	Canga	RM	15268.8	Superoxide dismutase [Cu-Zn] 1 OS=Arabidopsis thaliana OX=3702 GN=CSD1 PE=1 SV=2	2.20465e+06	2.05952e+06	1.17406e+06	1.043e+06	1.43683e+06	1.40279e+06	852531	833366	1.8423e+06	2.08284e+06	2.58677e+06	2.50133e+06	2.76957e+06	2.61904e+06	2.9207e+06	2.6992e+06
P51846	14	7	0.000412759	1.40379	Canga	RM	68254.1	Pyruvate decarboxylase 2 OS=Nicotiana tabacum OX=4097 GN=PDC2 PE=2 SV=1	256630	272507	281363	275346	325047	334161	337444	334194	417133	459075	360992	344649	565942	478256	357185	409286
Q1PEC0	2	1	0.000414436	3.43787	RM	Canga	59161.5	Probable pectinesterase/pectinesterase inhibitor 42 OS=Arabidopsis thaliana OX=3702 GN=PME42 PE=2 SV=1	1.12893e+06	1.2617e+06	754140	677727	640544	642474	656066	682154	857665	47576.1	184118	188859	62265.3	59034.4	227327	247497
Q6Z1G7	6	0	0.000416373	1.53339	Canga	RM	40230	Pyruvate dehydrogenase E1 component subunit beta-1_ mitochondrial OS=Oryza sativa subsp. japonica OX=39947 GN=Os08g0536000 PE=2 SV=1	716325	670863	652056	597004	639849	665902	736811	593490	940470	943361	787839	682493	1.21861e+06	1.46358e+06	1.00713e+06	1.04101e+06
O64517;O64518	4	2	0.000421199	1.71926	Canga	RM	45997.1	Metacaspase-4 OS=Arabidopsis thaliana OX=3702 GN=AMC4 PE=1 SV=1	1.94601e+06	2.07069e+06	1.4391e+06	1.63983e+06	1.67616e+06	1.73629e+06	1.49679e+06	1.50429e+06	2.08396e+06	2.10873e+06	2.86096e+06	2.76955e+06	4.05172e+06	4.50212e+06	2.55622e+06	2.29252e+06
Q9ZR02	2	1	0.000423382	1.71689	Canga	RM	17704	Calmodulin-like protein 6 OS=Arabidopsis thaliana OX=3702 GN=CML6 PE=2 SV=1	1.79749e+06	1.97674e+06	1.33947e+06	1.57762e+06	1.60546e+06	1.68902e+06	1.39109e+06	1.47983e+06	2.03021e+06	2.0788e+06	2.64301e+06	2.66697e+06	3.87005e+06	4.3183e+06	2.31464e+06	2.15165e+06
P31426	5	1	0.000423605	1.5637	Canga	RM	64485.7	Phenylalanine ammonia-lyase 2 (Fragment) OS=Solanum tuberosum OX=4113 GN=PAL-2 PE=3 SV=1	245835	233838	246453	257550	225674	196111	198812	236904	391257	264781	259952	272791	477419	437029	409778	366035
Q05045	21	7	0.000425558	2.16674	Canga	RM	61397.6	Chaperonin CPN60-1_ mitochondrial OS=Cucurbita maxima OX=3661 GN=CPN60-1 PE=1 SV=1	1.56248e+06	1.64694e+06	2.30523e+06	2.44536e+06	2.18078e+06	2.263e+06	1.23422e+06	1.44096e+06	2.81509e+06	2.31288e+06	6.44524e+06	6.65655e+06	3.8951e+06	4.05186e+06	3.10979e+06	3.38563e+06
P52417	7	0	0.00042695	1.43477	Canga	RM	56344.9	Glucose-1-phosphate adenylyltransferase small subunit 2_ chloroplastic OS=Vicia faba OX=3906 GN=AGPP PE=2 SV=1	478792	458510	393711	430573	409666	408216	381455	446923	767900	688926	443577	482492	693296	701791	571260	540229
Q42667	8	1	0.000429089	4.15222	RM	Canga	79117.9	Phenylalanine ammonia-lyase OS=Citrus limon OX=2708 GN=PAL6 PE=2 SV=1	7.60395e+06	8.01259e+06	5.84396e+06	5.66607e+06	4.04261e+06	4.1984e+06	1.92966e+06	2.08817e+06	3.60205e+06	342063	1.42627e+06	1.52551e+06	411662	317404	896679	963765
A8IHT2	1	0	0.00043051	3.01836	Canga	RM	63014.6	Dynein regulatory complex protein 11 OS=Chlamydomonas reinhardtii OX=3055 GN=DRC11 PE=1 SV=1	66318.6	71185.8	56877.5	31379.3	59530.9	57548.8	57367.6	41770.6	132737	132585	83289.2	60939.2	177585	145494	314224	287198
B9FXT3	1	0	0.000430661	4.76146	Canga	RM	25903	Transcription factor UDT1 OS=Oryza sativa subsp. japonica OX=39947 GN=UDT1 PE=2 SV=2	6919.96	1181.3	3638.79	4287.92	16403.1	15779.3	39785.3	42562.3	63247	60870	68778.9	56211.6	90622.1	146019	66939.3	68958.6
P37228	2	0	0.000431835	1.48179	Canga	RM	37850.8	Malate dehydrogenase_ glyoxysomal OS=Glycine max OX=3847 PE=2 SV=2	187663	193115	155916	168430	184631	189546	124503	132574	262649	245216	208263	240746	273568	321468	181247	247080
Q9XEX2	2	1	0.000439494	1.55034	Canga	RM	17542.1	Peroxiredoxin-2B OS=Arabidopsis thaliana OX=3702 GN=PRXIIB PE=1 SV=1	309817	374060	295526	304501	284048	340878	252625	296306	504185	466790	320282	371385	683490	470954	554659	438620
Q8LPI9	2	1	0.000440577	1.98198	Canga	RM	26753.2	N-(5'-phosphoribosyl)anthranilate isomerase 3_ chloroplastic OS=Arabidopsis thaliana OX=3702 GN=PAI3 PE=2 SV=1	278195	326917	134888	156655	236568	261488	348286	405933	653702	537511	352053	386464	600822	634530	506762	587296
Q9FPJ4;Q9SEH3;Q9LV79;Q9SMR4	10	1	0.000446259	1.5865	Canga	RM	22484.3	Ras-related protein RABD2b OS=Arabidopsis thaliana OX=3702 GN=RABD2B PE=1 SV=1	957114	1.09455e+06	859732	920396	1.038e+06	1.12309e+06	1.26028e+06	1.39907e+06	1.69344e+06	2.07552e+06	1.20691e+06	1.26077e+06	2.21553e+06	2.07642e+06	1.60606e+06	1.5921e+06
Q9FE01;Q6ZJJ1	8	3	0.000446784	1.55756	Canga	RM	27231.7	L-ascorbate peroxidase 2_ cytosolic OS=Oryza sativa subsp. japonica OX=39947 GN=APX2 PE=1 SV=1	703825	627479	485873	551036	577431	626741	506917	562662	1.271e+06	938125	616264	640574	940490	951579	907536	964563
O49513;P28185;Q01111;Q39434;Q40194;Q40195;P40393;Q39222;Q39572;Q40523;Q9FK68;Q9SN35;P19892;P28187;Q0WQN4;Q9SIP0	9	5	0.000450446	1.5838	Canga	RM	24444.6	Ras-related protein RABA1e OS=Arabidopsis thaliana OX=3702 GN=RABA1E PE=2 SV=1	384783	436248	324778	370539	396436	415416	303496	354343	749430	571154	390028	416144	706658	722504	589071	584285
P83373;O82399	5	0	0.000451235	1.62078	Canga	RM	35739.2	Malate dehydrogenase_ mitochondrial OS=Fragaria ananassa OX=3747 GN=MMDHI PE=1 SV=1	149850	177816	161770	192189	204247	212475	204112	207608	308667	382179	207023	215249	335906	428434	267269	302752
Q8W3D0	3	2	0.000451835	2.70271	Canga	RM	33377.4	Probable pyridoxal 5'-phosphate synthase subunit PDX1.2 OS=Oryza sativa subsp. japonica OX=39947 GN=PDX12 PE=2 SV=1	44074.5	35302.7	32491.4	35389	43252.5	33335.6	33567.5	32211.2	123308	151303	58035.1	56073.4	172971	119560	56927.5	44593.2
P45960;Q41783;Q9ZPN9;P29502	24	0	0.000452005	1.44109	Canga	RM	50974.1	Tubulin beta-4 chain OS=Oryza sativa subsp. japonica OX=39947 GN=TUBB4 PE=2 SV=1	3.51113e+06	3.21419e+06	2.80536e+06	2.9876e+06	2.72979e+06	2.76563e+06	2.8296e+06	2.89334e+06	4.13071e+06	4.02703e+06	3.20931e+06	3.23523e+06	5.58439e+06	5.21559e+06	4.64859e+06	4.15573e+06
Q43594;Q43697;Q9ZPN7;Q76FS3;Q9ZRA8;Q9ZRB2;Q41785	24	0	0.000453343	1.44215	Canga	RM	50970	Tubulin beta-1 chain OS=Oryza sativa subsp. japonica OX=39947 GN=TUBB1 PE=2 SV=2	3.49201e+06	3.19746e+06	2.79071e+06	2.9704e+06	2.71445e+06	2.74931e+06	2.805e+06	2.86285e+06	4.1177e+06	4.00443e+06	3.18709e+06	3.21258e+06	5.55837e+06	5.18119e+06	4.61096e+06	4.13666e+06
P42730	31	10	0.000454356	1.52059	Canga	RM	101523	Chaperone protein ClpB1 OS=Arabidopsis thaliana OX=3702 GN=CLPB1 PE=1 SV=2	3.36386e+06	3.75521e+06	1.99235e+06	2.18632e+06	2.4734e+06	2.67001e+06	2.80928e+06	3.11085e+06	5.05426e+06	4.36397e+06	3.3181e+06	3.51198e+06	4.8855e+06	4.82389e+06	3.81386e+06	4.23071e+06
P51851	8	3	0.000468251	2.50859	Canga	RM	44649.1	Pyruvate decarboxylase 2 (Fragment) OS=Pisum sativum OX=3888 GN=PDC2 PE=2 SV=1	924842	773615	1.47121e+06	1.58011e+06	1.26226e+06	1.27533e+06	787907	858487	1.63739e+06	1.44792e+06	4.91589e+06	5.01383e+06	2.22792e+06	2.28423e+06	2.48436e+06	2.39957e+06
Q9LQN6	2	1	0.000471864	2.29686	Canga	RM	74787.5	Probable protein phosphatase 2C 4 OS=Arabidopsis thaliana OX=3702 GN=PLL5 PE=2 SV=1	118697	141844	142645	163986	148541	154144	172347	178104	373993	802319	186458	228029	254701	273302	310452	373626
P30222	12	5	0.000473451	1.39033	Canga	RM	27024.6	Small heat shock protein_ chloroplastic OS=Petunia hybrida OX=4102 GN=HSP22 PE=2 SV=1	1.99979e+06	1.81177e+06	1.29052e+06	1.34934e+06	1.32712e+06	1.37186e+06	1.36106e+06	1.39714e+06	2.00752e+06	1.77141e+06	2.51982e+06	2.15121e+06	2.32246e+06	2.17409e+06	1.76733e+06	1.84308e+06
Q02735	35	1	0.000474881	1.45333	Canga	RM	111403	Phosphoenolpyruvate carboxylase OS=Medicago sativa OX=3879 GN=PEPC PE=2 SV=1	3.92331e+06	3.63833e+06	2.27184e+06	2.40342e+06	3.11115e+06	3.20251e+06	2.41141e+06	2.42016e+06	3.70643e+06	3.56571e+06	4.49164e+06	4.82064e+06	3.99502e+06	4.60743e+06	4.75929e+06	4.03575e+06
Q03250	5	3	0.000475811	1.85504	Canga	RM	16946.8	Glycine-rich RNA-binding protein 7 OS=Arabidopsis thaliana OX=3702 GN=RBG7 PE=1 SV=1	256011	279450	272151	298765	261332	295732	173406	213926	401610	663442	263268	323568	542658	618055	497262	494410
Q7XTC7	1	0	0.000481533	1.89755	Canga	RM	49676.6	Probable protein phosphatase 2C 40 OS=Oryza sativa subsp. japonica OX=39947 GN=Os04g0449400 PE=3 SV=3	489849	573098	222648	222142	458790	519265	311139	338559	614510	811173	589417	650422	877593	1.04906e+06	638480	719097
P50884	5	2	0.000490794	1.5295	Canga	RM	16861.6	60S ribosomal protein L12 (Fragment) OS=Chlamydomonas reinhardtii OX=3055 GN=RPL12 PE=2 SV=1	628096	669031	357613	372024	490207	477286	429003	393497	769905	711964	594482	603825	922510	820275	730067	684702
P37830	5	3	0.000491975	1.43223	Canga	RM	58812.8	Glucose-6-phosphate 1-dehydrogenase_ cytoplasmic isoform OS=Solanum tuberosum OX=4113 GN=G6PDH PE=1 SV=1	93668.5	90915.8	80989.1	92841	98526.3	102490	104408	113107	147459	146956	119458	111369	153981	181425	101838	150277
Q5VRY1	1	0	0.000492353	1.87243	Canga	RM	18144.9	18.0 kDa class II heat shock protein OS=Oryza sativa subsp. japonica OX=39947 GN=HSP18.0 PE=2 SV=1	40742.3	44880.9	21781	18117.4	29973.9	28733.2	35486	43681.8	49974.3	100685	53898.5	54967.5	58438.1	70294.6	53472.4	51461.6
Q9LW12	1	1	0.000499462	1.61869	Canga	RM	24186.2	Late embryogenesis abundant protein 29 OS=Arabidopsis thaliana OX=3702 GN=LEA29 PE=2 SV=1	120105	134066	67363.5	71516.6	68209.7	73012.1	67113.3	70764	131219	131224	157650	178126	124336	136212	116824	112411
P36181	31	3	0.000505002	3.4739	RM	Canga	80421.3	Heat shock cognate protein 80 OS=Solanum lycopersicum OX=4081 GN=HSC80 PE=2 SV=1	4.64307e+07	3.2616e+07	1.0732e+07	1.1368e+07	1.0254e+07	9.34621e+06	1.08387e+07	1.14049e+07	5.08688e+06	4.42352e+06	6.68964e+06	8.27547e+06	4.2027e+06	3.87784e+06	3.02481e+06	5.58049e+06
Q9SP02;Q8L8W5	5	1	0.000505307	1.60487	Canga	RM	22018.3	Peptidyl-prolyl cis-trans isomerase CYP20-1 OS=Arabidopsis thaliana OX=3702 GN=CYP20-1 PE=1 SV=1	273744	303683	181245	265121	213347	243108	206462	239769	394373	603018	275307	292352	385521	392700	369920	378558
Q8L7K9	6	2	0.000505552	1.79502	Canga	RM	67154.1	NAD-dependent malic enzyme 2_ mitochondrial OS=Arabidopsis thaliana OX=3702 GN=NAD-ME2 PE=1 SV=1	280614	306974	205693	202924	253884	261081	205116	173965	307553	232930	486601	422437	409741	581419	529065	423290
Q69TW5	2	2	0.000508302	2.24326	Canga	RM	34801.8	bZIP transcription factor 46 OS=Oryza sativa subsp. japonica OX=39947 GN=BZIP46 PE=1 SV=1	14424.2	14706.2	4684.67	11361	8380.2	18083.3	6594.27	10200.4	30669.3	35940.6	16848.4	15041.7	28611.9	22967.6	23884.6	24416.6
P19023;Q01859;P85088	32	4	0.000508737	1.48027	Canga	RM	59217.5	ATP synthase subunit beta_ mitochondrial OS=Zea mays OX=4577 GN=ATPB PE=2 SV=1	6.53577e+06	6.41317e+06	4.4848e+06	4.97637e+06	5.34885e+06	5.39585e+06	4.521e+06	4.63904e+06	7.23623e+06	7.14028e+06	6.53035e+06	6.65461e+06	1.06081e+07	1.02738e+07	7.17451e+06	7.0196e+06
P21240	28	0	0.000509159	1.59111	Canga	RM	64208.4	Chaperonin 60 subunit beta 1_ chloroplastic OS=Arabidopsis thaliana OX=3702 GN=CPN60B1 PE=1 SV=3	4.82671e+06	3.97437e+06	3.14951e+06	3.26475e+06	2.84457e+06	2.88468e+06	2.73643e+06	2.83136e+06	4.33549e+06	3.9142e+06	7.0041e+06	7.10335e+06	5.0227e+06	5.23053e+06	4.92592e+06	4.64793e+06
Q06572;P21616;P31414	11	7	0.000509163	1.29033	Canga	RM	80160.1	Pyrophosphate-energized vacuolar membrane proton pump OS=Hordeum vulgare OX=4513 PE=2 SV=2	976048	992183	750520	756710	795544	793472	678374	716981	1.11607e+06	1.12046e+06	921398	896638	1.11643e+06	1.094e+06	1.01701e+06	1.05327e+06
Q9C8U8	2	2	0.000512471	1.86488	Canga	RM	34020.9	Immune-associated nucleotide-binding protein 5 OS=Arabidopsis thaliana OX=3702 GN=IAN5 PE=2 SV=1	114753	100419	93793.3	98758.3	145538	146764	134015	139415	355346	119183	191881	213643	195569	234034	297653	208074
P38482	14	4	0.000513432	1.62787	Canga	RM	61992.6	ATP synthase subunit beta_ mitochondrial OS=Chlamydomonas reinhardtii OX=3055 GN=ATP2 PE=1 SV=1	1.02947e+06	984348	876121	823742	776645	747866	882312	835841	1.16913e+06	1.23199e+06	1.03707e+06	991356	2.13184e+06	1.81481e+06	1.518e+06	1.42985e+06
A8IW99	2	2	0.000513936	1.8953	Canga	RM	24808.9	Mitochondrial cardiolipin hydrolase OS=Chlamydomonas reinhardtii OX=3055 GN=CHLREDRAFT_190403 PE=3 SV=1	10994.3	10118.1	10665.9	9420.02	10681.4	9640.71	13689.7	14215.5	20352.7	27563.3	24291.5	22563.8	20173.9	29150.9	9980.14	15412.1
P26521	12	1	0.000514364	1.46964	Canga	RM	36798.1	Glyceraldehyde-3-phosphate dehydrogenase_ cytosolic OS=Ranunculus acris OX=3447 GN=GAPC PE=2 SV=1	4.98851e+06	5.88792e+06	4.27318e+06	4.83176e+06	4.39917e+06	4.58835e+06	3.71998e+06	4.23723e+06	5.72369e+06	5.05485e+06	7.24469e+06	7.77712e+06	8.52878e+06	8.1742e+06	5.70235e+06	6.06252e+06
Q05832	2	0	0.000515404	2.11058	Canga	RM	18270.7	18.3 kDa class I heat shock protein OS=Oxybasis rubra OX=3560 GN=HSP18 PE=2 SV=1	258160	543045	186001	244558	212872	266760	227913	267966	814536	911396	342859	354183	608178	527687	534300	565492
Q9M885	1	0	0.00051631	2.05347	Canga	RM	22195.9	40S ribosomal protein S7-2 OS=Arabidopsis thaliana OX=3702 GN=RPS7B PE=2 SV=1	143112	94539	63498.6	68073.2	71530.6	60097.3	63391	62029.3	128323	101831	118496	111151	219572	157077	210200	239376
Q2XPP4;Q7XPW8	2	1	0.000516506	1.89056	Canga	RM	53381.1	Cysteine protease ATG4B OS=Oryza sativa subsp. indica OX=39946 GN=ATG4B PE=1 SV=2	495116	578383	223172	222709	458790	519265	311141	338559	614510	811173	589417	650422	877593	1.04906e+06	638563	719097
Q8GXN9	3	2	0.000525752	2.70657	Canga	RM	105048	G patch domain-containing protein TGH OS=Arabidopsis thaliana OX=3702 GN=TGH PE=1 SV=1	87814.6	81569.5	61090.6	56205.2	87533.5	84346.9	127034	124028	251014	223713	100128	101487	218052	296577	380608	349062
Q9ZUP3;Q70Z18;Q70Z19	2	1	0.000530547	2.96795	Canga	RM	43713.7	Nucleosome assembly protein 1;2 OS=Arabidopsis thaliana OX=3702 GN=NAP1;2 PE=1 SV=1	734341	327260	150851	145072	422003	253310	231543	157836	514882	344833	1.12986e+06	1.00089e+06	1.49333e+06	938371	933876	832983
Q56WF8	1	0	0.0005374	1.7431	RM	Canga	57466.2	Serine carboxypeptidase-like 48 OS=Arabidopsis thaliana OX=3702 GN=SCPL48 PE=2 SV=2	413834	486957	325282	388461	375142	377896	284020	327558	244376	99193.3	261905	272361	191750	185457	194112	259951
Q07078	34	2	0.000543756	3.08792	RM	Canga	80469.3	Heat shock protein 81-3 OS=Oryza sativa subsp. japonica OX=39947 GN=HSP81-3 PE=1 SV=2	4.67688e+07	3.38039e+07	1.17376e+07	1.23948e+07	1.07239e+07	9.76134e+06	1.19599e+07	1.26112e+07	7.63966e+06	6.98671e+06	5.03707e+06	4.58558e+06	6.48981e+06	6.22862e+06	5.77805e+06	5.75355e+06
Q8SLY2;A2T340;O03085;P28250;A6YGB6;O03068;O03066	11	0	0.000545716	1.2738	Canga	RM	53001.9	ATP synthase subunit beta_ chloroplastic OS=Chaetosphaeridium globosum OX=96477 GN=atpB PE=3 SV=2	998506	1.17264e+06	800535	802437	825819	829906	823645	941405	1.20554e+06	1.22654e+06	1.18924e+06	1.16866e+06	1.17666e+06	1.07818e+06	1.15471e+06	965336
P17878	12	2	0.000546092	1.6099	Canga	RM	36986.2	Glyceraldehyde-3-phosphate dehydrogenase_ cytosolic OS=Mesembryanthemum crystallinum OX=3544 GN=GAPC PE=2 SV=1	4.37874e+06	5.38142e+06	3.64236e+06	4.10471e+06	3.7336e+06	3.87904e+06	3.11395e+06	3.60173e+06	4.94354e+06	4.19981e+06	7.03221e+06	7.41921e+06	8.41865e+06	7.90819e+06	5.52352e+06	5.80682e+06
Q39043	28	0	0.000548193	1.3095	Canga	RM	73846.5	Heat shock 70 kDa protein BIP2 OS=Arabidopsis thaliana OX=3702 GN=BIP2 PE=1 SV=2	3.60855e+06	3.45927e+06	3.4383e+06	3.33405e+06	3.56739e+06	3.29209e+06	3.05538e+06	2.9924e+06	4.65353e+06	4.35502e+06	3.68468e+06	3.4523e+06	5.50775e+06	4.95681e+06	4.27167e+06	4.14411e+06
P55737	29	0	0.000548666	3.31806	RM	Canga	80349.3	Heat shock protein 90-2 OS=Arabidopsis thaliana OX=3702 GN=HSP90-2 PE=1 SV=1	4.67562e+07	3.31498e+07	1.10703e+07	1.15709e+07	1.06792e+07	9.80055e+06	1.11194e+07	1.17173e+07	5.59542e+06	4.42267e+06	6.90566e+06	8.472e+06	4.69176e+06	4.25812e+06	3.52368e+06	6.09122e+06
Q69TH6	2	1	0.00054976	3.47726	Canga	RM	42694	Putative 12-oxophytodienoate reductase 3 OS=Oryza sativa subsp. japonica OX=39947 GN=OPR3 PE=3 SV=1	35443.8	35193.5	30734.2	22497.5	22894.7	17947.5	41772.1	21027.2	46121.3	40315.2	71834.7	41900.8	109500	138345	230919	112177
Q08062;O48905	15	2	0.000551208	1.40995	Canga	RM	35932.1	Malate dehydrogenase_ cytoplasmic OS=Zea mays OX=4577 PE=1 SV=2	2.50994e+06	2.1754e+06	2.21054e+06	2.5374e+06	1.75134e+06	1.6628e+06	1.64136e+06	1.6428e+06	2.71842e+06	2.42678e+06	2.73193e+06	2.68621e+06	3.47386e+06	2.96878e+06	3.19057e+06	2.5482e+06
Q76I22	2	2	0.00055232	1.96814	Canga	RM	97727.3	Linoleate 9S-lipoxygenase 1 OS=Oryza sativa subsp. japonica OX=39947 GN=Os03g0699700 PE=2 SV=2	22287.9	25020.7	8715.54	10934.9	12484.7	14627.7	10403.1	12241.1	28927.6	33122.2	20751.8	27133.3	21194.7	22204.2	32782.7	43595.9
Q9ZRB0	21	0	0.000559135	1.40856	Canga	RM	50587.6	Tubulin beta-3 chain OS=Triticum aestivum OX=4565 GN=TUBB3 PE=2 SV=1	2.70035e+06	2.49025e+06	2.23466e+06	2.51155e+06	2.1774e+06	2.24734e+06	2.19366e+06	2.36588e+06	3.86341e+06	3.22517e+06	2.47485e+06	2.61114e+06	4.22752e+06	3.90518e+06	3.38761e+06	2.95667e+06
P17614	31	5	0.000562328	1.4772	Canga	RM	59970.3	ATP synthase subunit beta_ mitochondrial OS=Nicotiana plumbaginifolia OX=4092 GN=ATPB PE=1 SV=1	6.33132e+06	6.17549e+06	4.35442e+06	4.76271e+06	5.37821e+06	5.37726e+06	4.95333e+06	5.04749e+06	6.9957e+06	6.9904e+06	6.55014e+06	6.50571e+06	1.07324e+07	1.0529e+07	7.3373e+06	6.96345e+06
Q3E7K8	7	1	0.000563819	1.52555	Canga	RM	25842.6	Polyubiquitin 12 OS=Arabidopsis thaliana OX=3702 GN=UBQ12 PE=3 SV=1	2.3399e+06	2.56685e+06	1.65068e+06	1.58603e+06	2.22755e+06	2.29055e+06	1.75913e+06	1.69067e+06	3.21744e+06	2.81296e+06	2.30079e+06	2.34266e+06	3.84734e+06	3.70448e+06	3.30422e+06	3.04876e+06
Q3E9F0	2	1	0.00057193	1.76558	RM	Canga	58201	Pentatricopeptide repeat-containing protein At5g18475 OS=Arabidopsis thaliana OX=3702 GN=At5g18475 PE=2 SV=1	294530	395695	270283	324965	291678	257338	274650	368222	219307	89636.9	229446	190774	116416	132079	193631	231851
Q20EX9;A6YGA4;P56291;Q19V52;Q1ACE0;Q32RK7;Q32RZ7;Q6VQA9;Q8LU58;Q9MUM2	2	1	0.00057248	1.38052	Canga	RM	34526	Light-independent protochlorophyllide reductase iron-sulfur ATP-binding protein OS=Oltmannsiellopsis viridis OX=51324 GN=chlL PE=3 SV=1	133076	160597	120533	144186	146090	154641	129106	169396	233528	239579	151559	160194	186107	211306	206622	209227
O80612	3	0	0.000572756	1.6817	Canga	RM	61687	Probable apyrase 6 OS=Arabidopsis thaliana OX=3702 GN=APY6 PE=2 SV=2	111214	112400	82193.4	76810.6	113381	121996	142318	145353	141084	127831	227404	258455	166694	207082	194965	199547
P42739	7	1	0.000574336	1.55543	Canga	RM	47449.5	Polyubiquitin (Fragment) OS=Acetabularia peniculus OX=35862 PE=3 SV=2	3.78154e+06	3.73316e+06	2.39705e+06	2.265e+06	2.96047e+06	2.90774e+06	2.48372e+06	2.25985e+06	4.02222e+06	3.88999e+06	3.83645e+06	3.4796e+06	6.02951e+06	5.61474e+06	4.40663e+06	4.16674e+06
P19037	4	1	0.000579898	2.55102	Canga	RM	18134.6	18.1 kDa class I heat shock protein OS=Arabidopsis thaliana OX=3702 GN=HSP18.1 PE=1 SV=1	276193	546639	95244.9	154581	132964	199546	123851	153132	786706	890793	338557	352220	482309	363720	533311	543590
P49210	2	1	0.000580287	1.86686	Canga	RM	21405.8	60S ribosomal protein L9 OS=Oryza sativa subsp. japonica OX=39947 GN=RPL9 PE=2 SV=3	142100	89785.7	131102	129878	124585	92892.9	105157	101192	245536	243343	153226	154438	246527	340196	205632	122443
Q0J2R1	1	1	0.00058123	1.9514	Canga	RM	39846.4	Probable protein phosphatase 2C 67 OS=Oryza sativa subsp. japonica OX=39947 GN=Os09g0314400 PE=2 SV=1	58707.3	88667.4	36971	40696.6	59335.2	62066.6	47036	57656.2	81128.4	76675.2	98553.3	110344	167531	84761.4	89633	171722
Q05993	12	0	0.000583596	1.43129	Canga	RM	48706.5	Ribulose bisphosphate carboxylase large chain (Fragment) OS=Symphoricarpos albus OX=13702 GN=rbcL PE=3 SV=1	1.59707e+06	1.71418e+06	998842	1.08456e+06	1.06185e+06	1.12276e+06	934995	1.01147e+06	1.75394e+06	2.02154e+06	1.57673e+06	1.79986e+06	1.65398e+06	1.67703e+06	1.51496e+06	1.63602e+06
Q9LF37	9	2	0.000584543	1.69227	Canga	RM	109114	Chaperone protein ClpB3_ chloroplastic OS=Arabidopsis thaliana OX=3702 GN=CLPB3 PE=1 SV=1	445126	555142	231744	249774	257361	280918	270830	300530	599196	623927	426447	472652	715853	454437	588488	504382
P29036	2	2	0.000586429	1.83861	Canga	RM	28195.9	Ferritin-1_ chloroplastic OS=Zea mays OX=4577 GN=FER1 PE=1 SV=2	92257.4	64171.1	103717	82665.9	76731.9	69113.7	81599.9	82340.4	86178.7	83717.1	161291	155984	171395	154145	197818	189344
P0C8Q8	6	5	0.000588566	1.42598	Canga	RM	77501.7	Pentatricopeptide repeat-containing protein At5g19020_ mitochondrial OS=Arabidopsis thaliana OX=3702 GN=PCMP-E42 PE=2 SV=1	886591	937465	560520	563004	753326	840798	807821	833613	1.04701e+06	1.0687e+06	995665	1.10803e+06	1.14249e+06	1.44554e+06	973747	1.03584e+06
P41978;P41980;Q43008	1	0	0.000589246	2.86665	Canga	RM	25356.9	Superoxide dismutase [Mn] 3.2_ mitochondrial OS=Zea mays OX=4577 GN=SODA.1 PE=2 SV=1	21984.1	28285.2	22638.3	25674.4	33751	36270.1	37355	40439.1	94500.5	64358.1	33279	38677	79313.8	93849.6	148942	153414
P86001	1	0	0.000589246	2.86665	Canga	RM	5040.69	Peroxidase 3 (Fragments) OS=Capsicum annuum OX=4072 PE=1 SV=1	21984.1	28285.2	22638.3	25674.4	33751	36270.1	37355	40439.1	94500.5	64358.1	33279	38677	79313.8	93849.6	148942	153414
P33631	21	0	0.000590022	1.38606	Canga	RM	46511.2	Tubulin beta-2 chain (Fragment) OS=Anemia phyllitidis OX=12940 GN=TUBB2 PE=2 SV=1	2.62588e+06	2.40481e+06	2.25297e+06	2.49413e+06	2.17076e+06	2.19858e+06	2.17248e+06	2.29412e+06	3.22573e+06	3.09412e+06	2.52458e+06	2.65539e+06	4.4042e+06	3.92841e+06	3.05393e+06	2.91342e+06
Q9FLT2	3	1	0.000590074	2.5721	Canga	RM	33772	Inositol polyphosphate multikinase beta OS=Arabidopsis thaliana OX=3702 GN=IPK2b PE=1 SV=1	91760.1	85663.7	68404.5	68281.9	104812	100684	136949	131756	199965	197514	120998	124645	259253	245391	456746	423106
Q00775	2	1	0.000594467	2.16264	Canga	RM	67203.2	Granule-bound starch synthase 1_ chloroplastic/amyloplastic OS=Solanum tuberosum OX=4113 GN=WAXY PE=1 SV=1	20852.1	24765.6	23699	27092.9	28093.5	26830.4	33850.2	31966.3	78176.1	55053	43490.8	41232.1	27841.4	44123.7	83407.4	96293.4
P29196	33	3	0.000598757	1.64647	Canga	RM	110940	Phosphoenolpyruvate carboxylase OS=Solanum tuberosum OX=4113 GN=PPC1 PE=2 SV=2	2.89304e+06	3.06474e+06	1.41912e+06	1.50898e+06	1.66427e+06	1.72805e+06	1.71846e+06	1.75787e+06	3.71323e+06	3.96715e+06	2.4869e+06	2.59665e+06	3.4032e+06	3.6914e+06	3.1879e+06	2.89296e+06
Q39839	5	1	0.000602981	1.70948	Canga	RM	16499.9	Nucleoside diphosphate kinase 1 OS=Glycine max OX=3847 PE=2 SV=1	246340	233176	200367	194923	203763	207115	194692	218089	268965	350624	328452	344329	543749	551041	263485	252853
P36182	13	0	0.000607546	1.31204	Canga	RM	58306.3	Heat shock protein 82 (Fragment) OS=Nicotiana tabacum OX=4097 GN=HSP82 PE=2 SV=1	1.1044e+06	1.15758e+06	804368	944797	1.00679e+06	978824	1.05542e+06	1.15531e+06	1.6086e+06	1.3859e+06	1.12719e+06	1.18089e+06	1.51163e+06	1.34544e+06	1.20033e+06	1.40859e+06
P81295	1	0	0.000615623	1.5398	Canga	RM	24632.1	Pathogenesis-related 5 protein Jun a 3.0101 OS=Juniperus ashei OX=13101 PE=1 SV=1	45473.5	53048.8	43893	50115.8	56508.7	63237.4	45811.1	52036.2	92788.6	86074	54957.7	52547.9	77742.8	77809.5	92279.8	97310.1
Q6AT10	1	1	0.000622045	1.40041	Canga	RM	22938.5	Auxin-responsive protein IAA15 OS=Oryza sativa subsp. japonica OX=39947 GN=IAA15 PE=2 SV=1	94313.5	98035.8	81825.7	84084.8	103180	112465	73568.9	71502	148201	127577	96694.8	123294	110806	116271	136122	147897
P93306	6	4	0.000622531	1.66939	Canga	RM	45532.2	NADH dehydrogenase [ubiquinone] iron-sulfur protein 2 OS=Arabidopsis thaliana OX=3702 GN=NAD7 PE=1 SV=2	399750	400771	323212	347446	341735	363817	546087	596494	621428	526161	803796	835747	767991	856874	436819	692420
P49209	5	0	0.000623157	1.49419	Canga	RM	22131.7	60S ribosomal protein L9-1 OS=Arabidopsis thaliana OX=3702 GN=RPL9B PE=1 SV=3	547928	592167	517251	486448	620322	625839	583902	528438	881677	840541	604174	617067	1.09893e+06	1.08665e+06	881680	716582
Q07346	2	2	0.000625852	6.39359	Canga	RM	57125.2	Glutamate decarboxylase OS=Petunia hybrida OX=4102 GN=GAD PE=1 SV=1	57674.8	74724	23696.5	35588.3	38689.1	44404.8	38028.9	45732	253213	28383.2	157343	107022	365290	392278	488264	500557
Q9FGB0	1	0	0.000628874	1.85047	Canga	RM	35284.1	Transcription factor bHLH145 OS=Arabidopsis thaliana OX=3702 GN=BHLH145 PE=1 SV=1	134061	161080	140869	141519	144718	150369	119166	134137	250613	219197	157030	190570	475191	255737	337521	197621
P48977	10	3	0.000629444	1.27296	Canga	RM	42093	Alcohol dehydrogenase OS=Malus domestica OX=3750 GN=ADH PE=2 SV=1	1.54245e+06	1.55818e+06	1.3672e+06	1.46013e+06	1.79517e+06	1.71748e+06	1.49748e+06	1.54867e+06	1.96101e+06	2.07828e+06	1.64129e+06	1.69181e+06	2.42546e+06	2.156e+06	1.91486e+06	2.02642e+06
Q9LKG7	14	3	0.00063007	1.29563	Canga	RM	51664.3	UTP--glucose-1-phosphate uridylyltransferase OS=Astragalus penduliflorus OX=158323 GN=UGP PE=2 SV=1	599401	662359	442453	515734	536752	550188	551476	588781	653530	849643	626736	675675	671934	721538	701915	860878
A1EA65;B3TNA5;P0C335;P0C336;P0C337;Q6ENA1;Q95H42	1	0	0.000631941	6.48006	RM	Canga	45943.4	NAD(P)H-quinone oxidoreductase subunit H_ chloroplastic OS=Agrostis stolonifera OX=63632 GN=ndhH-A PE=3 SV=1	3087.23	1939.27	691.787	563.618	1864	916.291	4200.8	3243.4	35.0861	1.42926	2068.37	264.799	14.226	59.8584	42.879	60.6075
Q2R1V8	8	3	0.000635189	1.55378	Canga	RM	42531.3	GDP-mannose 3_5-epimerase 2 OS=Oryza sativa subsp. japonica OX=39947 GN=GME-2 PE=2 SV=2	742025	836662	789584	804543	960053	1.04515e+06	813422	806178	1.33233e+06	1.1326e+06	958559	872090	1.75287e+06	1.58482e+06	1.49572e+06	1.43299e+06
P52902	4	0	0.000637051	2.32824	Canga	RM	43986.7	Pyruvate dehydrogenase E1 component subunit alpha_ mitochondrial OS=Pisum sativum OX=3888 PE=2 SV=1	718091	576052	263069	221060	481462	464308	374621	311781	736576	940381	663104	506411	1.46887e+06	1.44247e+06	979782	1.20275e+06
Q8VZN4	2	0	0.000638223	1.91211	Canga	RM	51416.7	Proton pump-interactor 4 OS=Arabidopsis thaliana OX=3702 GN=PPI4 PE=2 SV=1	892637	806715	466662	495711	611395	593731	1.41653e+06	1.37897e+06	1.78045e+06	1.57611e+06	1.25004e+06	1.2158e+06	1.93371e+06	1.79064e+06	1.75812e+06	1.43425e+06
F4KGQ0	8	1	0.000641663	1.34901	Canga	RM	43191.2	Fructose-bisphosphate aldolase 4_ cytosolic OS=Arabidopsis thaliana OX=3702 GN=FBA4 PE=1 SV=1	689891	680980	644719	687854	544779	555845	524096	523635	837228	773602	691268	630381	846899	897649	890581	977514
A5BUU4	1	0	0.000644997	1.88981	Canga	RM	34079.9	40S ribosomal protein SA OS=Vitis vinifera OX=29760 GN=GSVIVT00034021001 PE=3 SV=1	129047	80016.1	122966	121203	119247	86117.7	97661.4	93726.4	237633	229737	139275	143826	223320	322674	195277	114570
O22572	2	0	0.000646603	3.03792	Canga	RM	19964.1	Ribulose bisphosphate carboxylase small subunit_ chloroplastic 2 OS=Fritillaria agrestis OX=64177 GN=RBCS2 PE=2 SV=1	508022	385596	1.0941e+06	1.16639e+06	872503	861287	410943	405686	1.19088e+06	1.00357e+06	4.05314e+06	4.1196e+06	1.54592e+06	1.53575e+06	1.9928e+06	1.88824e+06
Q9M2A0	8	1	0.000649357	1.41966	RM	Canga	104588	ATPase 8_ plasma membrane-type OS=Arabidopsis thaliana OX=3702 GN=AHA8 PE=3 SV=1	936896	991730	767729	805673	836445	865455	874085	906000	720196	733299	465571	447418	825337	617612	508269	601802
A0A0P0XII1	2	1	0.00065162	33.9692	RM	Canga	67524.7	Chitin elicitor receptor kinase 1 OS=Oryza sativa subsp. japonica OX=39947 GN=CERK1 PE=1 SV=1	560671	631383	347891	367164	36142.3	36464.8	13017.8	12297	7870.36	4818.55	4299.08	3922.6	3780.32	2166.98	20580.7	11586.4
Q9S7M9	1	1	0.000651737	3.37901	RM	Canga	24444.7	Transmembrane emp24 domain-containing protein p24beta2 OS=Arabidopsis thaliana OX=3702 GN=At3g07680 PE=1 SV=1	3170.12	3246.87	4983.09	5342.3	2159.59	2547.7	1308.66	1597.97	0	0	3618.16	3589.97	0	0	0	0
P10848	5	0	0.000654793	2.22017	Canga	RM	41752.9	Alcohol dehydrogenase 3 OS=Hordeum vulgare OX=4513 GN=ADH3 PE=3 SV=1	272756	310487	248536	295399	280979	305703	298540	319010	1.27244e+06	1.12261e+06	392236	445470	469913	481234	495607	496608
P12863	4	0	0.000658319	1.41348	Canga	RM	27253	Triosephosphate isomerase_ cytosolic OS=Zea mays OX=4577 PE=1 SV=3	546431	669929	575850	631668	633285	660565	578772	675301	972373	975289	623124	684614	979575	926336	769074	1.09716e+06
A2ZBV1;Q53JF7	1	0	0.000661625	2.86039	RM	Canga	15464.9	Abscisic stress-ripening protein 5 OS=Oryza sativa subsp. indica OX=39946 GN=ASR5 PE=2 SV=1	9477.1	13982.5	21033.3	22663	28782.1	34777	9916.49	12575.9	9590.07	11804	7437.08	6624.46	2711.46	4286.07	5319.75	5788.77
P37900	31	9	0.000671012	1.64901	Canga	RM	72472	Heat shock 70 kDa protein_ mitochondrial OS=Pisum sativum OX=3888 GN=HSP1 PE=2 SV=1	3.50225e+06	3.84403e+06	2.26381e+06	2.44994e+06	2.55809e+06	2.70204e+06	2.68404e+06	3.00048e+06	6.09676e+06	4.63188e+06	3.08159e+06	3.2695e+06	4.91987e+06	4.32901e+06	5.64768e+06	5.95878e+06
Q06611	1	0	0.000674987	1.92378	Canga	RM	30825.8	Aquaporin PIP1-2 OS=Arabidopsis thaliana OX=3702 GN=PIP1-2 PE=1 SV=1	87210	54284.6	63187.3	43719.1	64034.2	50186.5	82471.7	54344.5	84490.6	130241	89981.7	63677.8	159228	153277	150130	129781
P28261	15	0	0.000675389	1.40598	Canga	RM	51540.4	Ribulose bisphosphate carboxylase large chain (Fragment) OS=Nypa fruticans OX=4718 GN=rbcL PE=3 SV=1	1.69877e+06	1.81142e+06	1.07615e+06	1.17109e+06	1.13908e+06	1.19075e+06	1.023e+06	1.0938e+06	1.84915e+06	2.12534e+06	1.65756e+06	1.87967e+06	1.80766e+06	1.69453e+06	1.60256e+06	1.73028e+06
Q6K5G8	18	1	0.000678879	1.41131	Canga	RM	36739.1	Glyceraldehyde-3-phosphate dehydrogenase 3_ cytosolic OS=Oryza sativa subsp. japonica OX=39947 GN=GAPC3 PE=2 SV=1	7.23465e+06	8.55078e+06	7.02964e+06	7.30319e+06	6.937e+06	6.77069e+06	6.6266e+06	7.25819e+06	7.90628e+06	7.58624e+06	1.1401e+07	1.19026e+07	1.25384e+07	1.19328e+07	9.34261e+06	8.83776e+06
P35683;Q41741	23	2	0.000680676	1.34414	Canga	RM	47373.1	Eukaryotic initiation factor 4A-1 OS=Oryza sativa subsp. japonica OX=39947 GN=Os06g0701100 PE=2 SV=2	1.76931e+06	1.85547e+06	1.4984e+06	1.59554e+06	1.53482e+06	1.53943e+06	1.57938e+06	1.77322e+06	2.24888e+06	2.10527e+06	1.73406e+06	1.77411e+06	2.79967e+06	2.64001e+06	2.24797e+06	2.11961e+06
Q9SFC4	3	2	0.000682252	1.53335	Canga	RM	65819.9	O-fucosyltransferase 24 OS=Arabidopsis thaliana OX=3702 GN=OFUT24 PE=2 SV=1	63308.9	66340.6	70469.3	74088.5	76203.3	77453	79367.1	68035.4	115523	113498	73080.6	79460.7	104163	107140	158560	130662
Q0DBS1	2	2	0.000690726	1.27092	Canga	RM	67195	Putative DEAD-box ATP-dependent RNA helicase 51 OS=Oryza sativa subsp. japonica OX=39947 GN=Os06g0535100 PE=3 SV=2	226659	242409	216650	240424	238367	248598	253429	268960	366377	356028	242850	275391	288557	313774	288937	327940
Q8GTQ9	3	0	0.000693925	2.64284	Canga	RM	35140.5	Succinate--CoA ligase [ADP-forming] subunit alpha-1_ mitochondrial OS=Solanum lycopersicum OX=4081 GN=SCOA PE=1 SV=1	2.25543e+06	2.48613e+06	989444	1.09001e+06	2.20356e+06	2.26603e+06	3.52317e+06	3.65244e+06	4.86795e+06	6.24309e+06	2.91113e+06	3.09392e+06	7.22776e+06	7.35521e+06	8.10118e+06	9.00298e+06
Q9FIU7	6	3	0.000696816	1.61566	Canga	RM	61748.6	Putative beta-glucosidase 41 OS=Arabidopsis thaliana OX=3702 GN=BGLU41 PE=3 SV=2	227486	249915	272900	267823	310455	331560	355385	368688	471364	781700	362580	371188	504101	530462	419470	411211
Q69F95	3	2	0.000707206	1.75475	Canga	RM	53861.8	Cytochrome P450 85A OS=Phaseolus vulgaris OX=3885 GN=BA13 PE=3 SV=2	172190	193442	150674	162306	194464	206612	191080	231060	515806	315375	207429	195771	376404	369871	333067	321612
P11139	8	1	0.00071117	1.96725	Canga	RM	50484.5	Tubulin alpha-1 chain OS=Arabidopsis thaliana OX=3702 GN=TUBA1 PE=2 SV=1	331555	300222	408847	354227	324302	330589	363011	313633	549715	532713	461224	501616	1.07558e+06	1.23411e+06	468231	540298
P28431;P28445;Q31983;P28387;P28384;P28416;Q06021;Q06022;Q06023;Q06GY9;P28402;P93913	22	0	0.000712103	1.33995	Canga	RM	51403.3	Ribulose bisphosphate carboxylase large chain (Fragment) OS=Morus alba OX=3498 GN=rbcL PE=3 SV=1	2.37628e+06	2.45574e+06	1.75274e+06	1.9715e+06	1.64199e+06	1.7421e+06	2.03668e+06	2.17855e+06	2.66475e+06	2.9501e+06	2.20497e+06	2.4528e+06	3.34638e+06	2.57904e+06	2.65843e+06	2.79111e+06
Q93V47	2	2	0.000718906	1.5649	Canga	RM	11310.5	Guanine nucleotide-binding protein subunit gamma 2 OS=Arabidopsis thaliana OX=3702 GN=GG2 PE=1 SV=1	62715.4	56150.8	33282.4	44628.1	38061.2	37924.9	51571.1	58654	86476.9	75445.7	66363.1	67838.5	59034	90941.6	59358.1	93879.8
Q9LE15	1	1	0.000720454	1.70475	Canga	RM	34981.3	Peroxidase 4 OS=Arabidopsis thaliana OX=3702 GN=PER4 PE=3 SV=1	35524.6	38792.2	38744.3	46042.6	40892.7	41784.5	44172.8	48813.9	83424.5	98429	42231.6	45867.3	68020	92957.5	75927.3	63839.5
Q05987	17	0	0.00072158	2.13196	Canga	RM	51937	Ribulose bisphosphate carboxylase large chain (Fragment) OS=Cercidiphyllum japonicum OX=13413 GN=rbcL PE=3 SV=1	838811	879716	850446	990283	931285	983242	1.44754e+06	1.42543e+06	3.07479e+06	3.31473e+06	1.35398e+06	1.58102e+06	1.20442e+06	3.28835e+06	2.22515e+06	1.75252e+06
Q9SHT2	2	0	0.000724582	1.62311	Canga	RM	33756.9	MATH domain and coiled-coil domain-containing protein At2g05420 OS=Arabidopsis thaliana OX=3702 GN=At2g05420 PE=4 SV=1	130102	135367	125039	137238	121561	135614	110323	122401	266985	255571	127662	144137	236069	255265	163829	202226
Q03878;Q43472;Q99069	3	1	0.000726415	1.74856	Canga	RM	15774.7	Glycine-rich RNA-binding protein OS=Daucus carota OX=4039 PE=2 SV=1	144446	148774	132558	149517	164978	166554	122278	143285	287906	335432	135406	184788	353391	292370	249187	211510
A0A125QZE2	1	0	0.000726589	3.67939	Canga	RM	56576.3	11-hydroxysugiol 20-monooxygenase OS=Salvia miltiorrhiza OX=226208 GN=CYP76AK1 PE=1 SV=1	1750.42	10298.2	784.209	5021.84	636.479	2850.79	2752.12	3057.27	9968.28	13908.4	6959.61	19171.5	8597.8	6188.9	13284.8	21821.1
A6YG64	3	0	0.00072842	1.50518	Canga	RM	54660.4	ATP synthase subunit alpha_ chloroplastic OS=Pleurastrum terricola OX=34116 GN=atpA PE=3 SV=1	215652	244545	195123	219992	218303	231664	237159	278281	463823	288853	242374	253003	368467	372233	413284	368571
P50318	15	4	0.000729191	1.46416	Canga	RM	50052.8	Phosphoglycerate kinase 2_ chloroplastic OS=Arabidopsis thaliana OX=3702 GN=At1g56190 PE=1 SV=3	1.31078e+06	1.32082e+06	863139	1.01249e+06	951021	1.01563e+06	836676	895128	1.29263e+06	1.23388e+06	1.7858e+06	1.89183e+06	1.40205e+06	1.56732e+06	1.17218e+06	1.6687e+06
P22953	24	1	0.0007318	1.40362	Canga	RM	71757.1	Heat shock 70 kDa protein 1 OS=Arabidopsis thaliana OX=3702 GN=HSP70-1 PE=1 SV=3	3.14752e+06	2.8918e+06	3.76278e+06	3.78869e+06	3.33233e+06	3.15376e+06	3.53581e+06	3.36702e+06	4.82753e+06	5.27307e+06	3.69069e+06	3.48642e+06	5.7236e+06	5.96113e+06	4.50813e+06	4.39881e+06
Q9C7W7	2	1	0.000733935	2.13232	Canga	RM	38522.6	UDP-glucose 4-epimerase 4 OS=Arabidopsis thaliana OX=3702 GN=UGE4 PE=1 SV=1	2.14851e+06	1.64316e+06	982446	1.2244e+06	2.02264e+06	1.69719e+06	1.62658e+06	1.52655e+06	1.97685e+06	1.75e+06	4.80814e+06	4.9878e+06	3.8361e+06	3.17241e+06	4.27165e+06	2.64311e+06
Q3L181	2	0	0.000735131	2.02012	Canga	RM	37502	Perakine reductase OS=Rauvolfia serpentina OX=4060 GN=PR PE=1 SV=1	222442	162555	173844	161568	145737	123377	175895	146537	272832	505853	212124	177534	493470	432126	298454	257909
Q6VAF6	16	1	0.000739011	1.2514	Canga	RM	51120.2	Tubulin beta-6 chain OS=Gossypium hirsutum OX=3635 PE=2 SV=1	1.40831e+06	1.3442e+06	1.20407e+06	1.25258e+06	1.04981e+06	1.07521e+06	935742	1.01873e+06	1.53326e+06	1.39527e+06	1.33142e+06	1.41423e+06	1.51776e+06	1.50199e+06	1.51858e+06	1.41135e+06
Q8GY60	2	1	0.000742056	1.79322	Canga	RM	52649.6	Probable protein phosphatase 2C 52 OS=Arabidopsis thaliana OX=3702 GN=At4g03415 PE=1 SV=1	123737	128680	114357	126973	138752	141415	99852.1	116874	230142	299136	120546	154431	321934	264599	209345	176309
Q8VY57	1	0	0.000742956	2.04633	Canga	RM	20631.8	ADP-ribosylation factor-like protein 8a OS=Arabidopsis thaliana OX=3702 GN=ARL8A PE=2 SV=1	43127.2	46873.6	32105.1	45624	43078.1	47608.8	41163.2	45488.1	89733.2	181876	42606.3	64629.3	81351	73067.7	91754.3	81104.8
A2WN93;P62162;P62163;Q0JNS6;A2WNH1	9	0	0.000749606	1.67216	Canga	RM	16888.8	Calmodulin-1 OS=Oryza sativa subsp. indica OX=39946 GN=CAM1-1 PE=1 SV=2	1.42712e+06	1.04187e+06	849490	826548	1.32664e+06	1.15149e+06	1.10137e+06	1.03893e+06	1.44698e+06	1.10537e+06	1.87558e+06	1.65284e+06	2.7415e+06	2.11865e+06	1.94119e+06	1.77178e+06
A3BMZ5	7	2	0.000750926	1.43958	Canga	RM	58783.5	Beta-glucosidase 26 OS=Oryza sativa subsp. japonica OX=39947 GN=BGLU26 PE=1 SV=1	458366	325662	536044	467473	624682	541840	679863	600984	724402	878039	742307	719595	730545	898328	702478	700807
Q6RCE1	2	1	0.000751889	1.61426	Canga	RM	71540.5	Intraflagellar transport protein 74 OS=Chlamydomonas reinhardtii OX=3055 GN=IFT74 PE=1 SV=1	226860	252695	180253	210092	193656	200452	190658	235149	378136	411442	236403	307505	500807	386179	240225	267106
O23051;Q9C5Y2	2	1	0.00075328	1.6416	Canga	RM	56694.4	Ent-kaurenoic acid oxidase 1 OS=Arabidopsis thaliana OX=3702 GN=KAO1 PE=1 SV=1	170511	175373	137488	143612	157754	164454	254467	261395	373767	357379	205707	213922	296144	299044	311657	347414
Q9M149	2	2	0.000756469	1.84338	Canga	RM	46058.2	Putative phosphatidylinositol 4-phosphate 5-kinase 11 OS=Arabidopsis thaliana OX=3702 GN=PIP5K11 PE=4 SV=1	34485.7	32627.2	28090	31384.2	70241.8	63154.5	45991	42454	49315.9	72345.4	96193.8	111210	63863.5	76378.6	85812.4	87166.1
O82054	1	0	0.000756956	1.82133	Canga	RM	39863.7	Caffeic acid 3-O-methyltransferase OS=Saccharum officinarum OX=4547 GN=COMT PE=2 SV=1	346208	363283	266013	226410	205971	195665	242400	163385	360086	402503	370625	282209	651596	555689	580999	455952
Q8H6A5	5	1	0.000768457	1.60628	Canga	RM	18747.1	Translationally-controlled tumor protein homolog OS=Zea mays OX=4577 GN=TCTP PE=2 SV=1	2.08699e+06	2.56324e+06	1.08283e+06	1.039e+06	1.08754e+06	1.18583e+06	1.18335e+06	1.32515e+06	2.45713e+06	2.46848e+06	2.5681e+06	2.49479e+06	2.12591e+06	2.1131e+06	2.2106e+06	2.12076e+06
P46603	5	1	0.000769782	1.81104	Canga	RM	30390.9	Homeobox-leucine zipper protein HAT9 OS=Arabidopsis thaliana OX=3702 GN=HAT9 PE=1 SV=2	390940	400698	340083	379893	350545	361799	331698	348970	724980	599123	371816	391197	563986	992624	766250	850404
P93263;P84542;P85918	35	9	0.000775182	2.61919	RM	Canga	85107.4	5-methyltetrahydropteroyltriglutamate--homocysteine methyltransferase OS=Mesembryanthemum crystallinum OX=3544 GN=METE PE=2 SV=1	4.81155e+07	3.41311e+07	1.41586e+07	1.50669e+07	1.24817e+07	1.16238e+07	1.42897e+07	1.49609e+07	7.43086e+06	8.18677e+06	6.45853e+06	6.86723e+06	1.07367e+07	1.04765e+07	6.30467e+06	6.46963e+06
Q9M565	1	1	0.000778714	9.61769	RM	Canga	23814	Transcription initiation factor TFIID subunit 11 OS=Arabidopsis thaliana OX=3702 GN=TAF11 PE=1 SV=1	2494.12	3511.92	688.822	1624.2	654.126	1023.88	802.336	1620.56	0	0	577.975	351.449	361.942	0	0	0
O64969;Q42726;P31655;P50746;P30360;P31657;P48523	10	6	0.000781341	1.66508	Canga	RM	39318.9	Probable cinnamyl alcohol dehydrogenase OS=Eucalyptus globulus OX=34317 GN=CAD PE=2 SV=1	852355	982580	734693	677008	796202	743306	1.00585e+06	873360	1.46675e+06	1.57918e+06	895787	799683	1.63823e+06	1.66446e+06	1.56737e+06	1.48686e+06
Q19V64	14	1	0.000783179	1.74948	Canga	RM	53180	Ribulose bisphosphate carboxylase large chain OS=Chlorokybus atmophyticus OX=3144 GN=rbcL PE=3 SV=2	3.05157e+06	3.14636e+06	1.76293e+06	1.73562e+06	1.72784e+06	1.78319e+06	1.81599e+06	1.82156e+06	4.64518e+06	4.63347e+06	2.47717e+06	2.78136e+06	2.67287e+06	4.67233e+06	3.9225e+06	3.6652e+06
P09189;P81672	34	5	0.000783286	1.39519	Canga	RM	71626	Heat shock cognate 70 kDa protein OS=Petunia hybrida OX=4102 GN=HSP70 PE=2 SV=1	3.84653e+06	3.55618e+06	4.417e+06	4.38187e+06	3.96669e+06	3.82402e+06	4.54709e+06	4.43317e+06	5.87558e+06	6.21644e+06	4.51801e+06	4.2439e+06	6.99592e+06	7.31272e+06	5.54067e+06	5.29982e+06
F4I4P3	5	1	0.000796218	1.54796	Canga	RM	181522	Mediator of RNA polymerase II transcription subunit 23 OS=Arabidopsis thaliana OX=3702 GN=MED23 PE=1 SV=1	130910	145945	140177	157379	136849	145952	168379	169616	282157	307402	147040	164615	250807	242405	205287	250415
Q9SMK9	7	2	0.000799205	1.61142	Canga	RM	78985.7	Phenylalanine ammonia-lyase 2 OS=Cicer arietinum OX=3827 GN=PAL2 PE=2 SV=1	226795	261436	249178	257654	201976	212836	197507	223710	427953	385155	227956	271988	556419	336136	412994	332061
Q9SYI3	5	3	0.000800329	1.80897	Canga	RM	133768	ABC transporter B family member 5 OS=Arabidopsis thaliana OX=3702 GN=ABCB5 PE=3 SV=1	190783	131369	153350	135529	148232	140047	214691	209420	244139	281188	208733	165621	371394	374819	341573	406562
Q41050	1	0	0.000801424	1.68206	Canga	RM	15546.8	Outer envelope pore protein 16_ chloroplastic OS=Pisum sativum OX=3888 GN=OEP16 PE=1 SV=1	263046	324697	169790	202332	186705	206560	194235	243151	516035	344212	253438	262175	475189	432151	321379	407166
P31156	4	0	0.00080336	1.64823	RM	Canga	15815.1	S-adenosylmethionine synthase 2 (Fragment) OS=Petroselinum crispum OX=4043 GN=SMS-2 PE=2 SV=1	381726	366941	578301	470822	413465	406487	504724	563397	156443	201607	318396	303939	323067	226580	358407	347810
P27080	8	3	0.000806415	1.42076	Canga	RM	33699	ADP_ATP carrier protein OS=Chlamydomonas reinhardtii OX=3055 GN=ABT PE=2 SV=1	445162	486173	381803	398558	383194	403852	391379	422271	713548	413807	491880	501729	728577	698409	617960	540212
Q00VB2	3	0	0.000807527	1.499	Canga	RM	42107.6	S-adenosylmethionine synthase OS=Ostreococcus tauri OX=70448 GN=METK PE=3 SV=1	269669	221846	250181	277567	296642	285005	251410	243902	324560	330055	512562	506252	253309	395784	395914	423799
O48551;O81146	7	1	0.000809817	1.48044	Canga	RM	27506.2	Proteasome subunit alpha type-6 OS=Glycine max OX=3847 GN=PAA1 PE=2 SV=2	440302	375621	292513	294889	369947	346069	393263	396021	490866	495194	474616	462360	851270	558488	533910	439351
Q9AR19	2	1	0.000820741	1.57374	Canga	RM	63522.9	Histone acetyltransferase GCN5 OS=Arabidopsis thaliana OX=3702 GN=HAG1 PE=1 SV=1	146028	160304	119423	132810	136847	143310	133174	135859	241556	297040	135970	161376	210420	192203	213862	290894
P01544	1	1	0.000820984	37.7899	Canga	RM	14380.9	Alpha-1-purothionin (Fragment) OS=Triticum aestivum OX=4565 GN=THI1.1 PE=1 SV=2	209.756	483.66	136.215	103.279	269.238	137.762	479.232	76.7118	11233	258.573	1988.31	289.617	17064.1	18950.4	2415.32	19444.7
Q94AA4	3	0	0.000824942	1.91996	Canga	RM	54122.7	ATP-dependent 6-phosphofructokinase 3 OS=Arabidopsis thaliana OX=3702 GN=PFK3 PE=1 SV=1	115483	175878	63322.4	58200.9	76308.9	87696.6	87088.8	81063.6	182713	251067	140094	110886	174116	147266	255669	168642
Q5JL08	1	1	0.00082576	2.23501	RM	Canga	64264.2	Vacuolar fusion protein MON1 homolog OS=Oryza sativa subsp. japonica OX=39947 GN=MON1 PE=3 SV=1	9528.41	4736.54	12380.7	11799.4	8563.31	7182.52	10511.1	9588	3964.33	4048.11	6346.04	3603.12	1700.05	2122.17	4719.24	6736.15
Q9LPC6	2	2	0.000826727	1.83606	Canga	RM	98993	Kinesin-like protein KIN-UB OS=Arabidopsis thaliana OX=3702 GN=KINUB PE=1 SV=2	57560.6	65953.5	58463.6	65699.8	55450.8	58746.3	90082.9	101892	158471	131937	78794.2	80584.8	100611	120983	164675	180843
Q42840	6	0	0.000829607	1.44004	Canga	RM	44012.4	Oxygen-dependent coproporphyrinogen-III oxidase_ chloroplastic OS=Hordeum vulgare OX=4513 GN=CPX PE=2 SV=1	583632	645677	518833	546323	590150	632272	640020	734069	1.18601e+06	915439	666198	625738	911576	849247	1.00777e+06	881211
Q40345	17	5	0.00083302	1.37629	Canga	RM	48725.7	Isocitrate dehydrogenase [NADP]_ chloroplastic (Fragment) OS=Medicago sativa OX=3879 PE=2 SV=1	987531	1.0975e+06	852533	940706	897522	948936	1.02458e+06	1.13611e+06	1.46548e+06	1.69503e+06	962650	1.08951e+06	1.43914e+06	1.46912e+06	1.31117e+06	1.42052e+06
Q9AT34	9	3	0.00083792	1.42987	Canga	RM	14875.5	40S ribosomal protein S15a OS=Daucus carota OX=4039 GN=RPS15A PE=2 SV=3	880033	987571	969678	1.08395e+06	1.33385e+06	1.37813e+06	1.029e+06	1.18538e+06	1.71337e+06	1.8336e+06	1.1203e+06	1.26055e+06	1.7564e+06	1.67079e+06	1.55756e+06	1.7383e+06
Q41142	32	16	0.000845142	1.36712	Canga	RM	92448.4	Phospholipase D alpha 1 OS=Ricinus communis OX=3988 GN=PLD1 PE=1 SV=1	2.33494e+06	2.39957e+06	1.55545e+06	1.72123e+06	1.41893e+06	1.48394e+06	1.65199e+06	1.74213e+06	2.55313e+06	2.55243e+06	2.14802e+06	2.06645e+06	2.64161e+06	2.67495e+06	2.47168e+06	2.45267e+06
Q8VYJ7	12	3	0.000848188	1.33481	Canga	RM	109005	Chaperone protein ClpB4_ mitochondrial OS=Arabidopsis thaliana OX=3702 GN=CLPB4 PE=2 SV=1	1.48941e+06	1.50385e+06	1.37678e+06	1.53201e+06	1.34985e+06	1.43574e+06	1.26407e+06	1.32507e+06	2.05379e+06	1.97239e+06	1.39573e+06	1.51848e+06	2.15969e+06	2.29285e+06	1.72631e+06	1.93309e+06
P51818	30	2	0.00084916	3.12529	RM	Canga	80337.4	Heat shock protein 90-3 OS=Arabidopsis thaliana OX=3702 GN=HSP90-3 PE=1 SV=2	4.68469e+07	3.31979e+07	1.1048e+07	1.16027e+07	1.07734e+07	9.92197e+06	1.10713e+07	1.17106e+07	6.03074e+06	4.63861e+06	7.18093e+06	8.77873e+06	4.99379e+06	4.53364e+06	3.91485e+06	6.69966e+06
Q2QLY4	20	2	0.000849171	1.42893	Canga	RM	85008	5-methyltetrahydropteroyltriglutamate--homocysteine methyltransferase 2 OS=Oryza sativa subsp. japonica OX=39947 GN=Os12g0624000 PE=2 SV=1	4.05937e+06	4.67943e+06	3.02173e+06	3.092e+06	2.91822e+06	3.04592e+06	3.92061e+06	4.19821e+06	4.68377e+06	4.26825e+06	4.65239e+06	4.54902e+06	6.69982e+06	6.09109e+06	5.39796e+06	5.00449e+06
P31167	12	2	0.000853914	1.51715	Canga	RM	41589.7	ADP_ATP carrier protein 1_ mitochondrial OS=Arabidopsis thaliana OX=3702 GN=AAC1 PE=1 SV=2	3.11817e+06	3.65098e+06	1.75567e+06	1.8122e+06	1.74605e+06	1.87229e+06	2.13968e+06	2.26624e+06	3.22211e+06	2.96343e+06	3.94455e+06	3.90625e+06	3.79884e+06	3.58415e+06	3.32962e+06	3.10785e+06
Q6NPN9	1	0	0.000856824	10.8732	Canga	RM	39396.7	WD repeat-containing protein DWA2 OS=Arabidopsis thaliana OX=3702 GN=DWA2 PE=1 SV=1	30704.9	38544.5	31950.5	36828.1	49312.5	56423.7	72678.5	87214.1	273859	126407	66616.4	80230.1	425759	530088	1.26314e+06	1.62295e+06
Q08276	20	3	0.000861068	1.37957	Canga	RM	73362.5	Heat shock 70 kDa protein_ mitochondrial OS=Solanum tuberosum OX=4113 GN=HSP68 PE=2 SV=1	1.74854e+06	1.80232e+06	1.57366e+06	1.75581e+06	1.59995e+06	1.65641e+06	1.79384e+06	1.99492e+06	2.64189e+06	2.97172e+06	1.75854e+06	1.81323e+06	2.611e+06	2.73343e+06	2.21496e+06	2.46638e+06
O81644	3	2	0.000862385	1.91495	Canga	RM	108470	Villin-2 OS=Arabidopsis thaliana OX=3702 GN=VLN2 PE=1 SV=2	223831	274057	127565	150187	137874	147516	103788	118249	303215	332824	193500	206398	283757	295571	339370	502371
F4JZT3	2	2	0.00087243	2.52963	RM	Canga	15632	Two-component response regulator 24 OS=Arabidopsis thaliana OX=3702 GN=ARR24 PE=2 SV=1	21000.4	20433.9	41542.7	44376.7	24662.5	24280.6	31442.7	36957.8	9209.14	19164	20740.3	21495.4	8542.39	3636.14	7338.74	6606.35
Q40477	1	0	0.000879481	2.98708	Canga	RM	24319	Ethylene-responsive transcription factor 4 OS=Nicotiana tabacum OX=4097 GN=ERF4 PE=1 SV=1	1.8591e+06	1.99169e+06	618052	641184	1.78338e+06	1.79269e+06	3.05923e+06	3.14332e+06	4.26477e+06	5.47723e+06	2.52796e+06	2.68501e+06	6.70274e+06	6.88621e+06	7.54146e+06	8.38816e+06
Q6ZL94;P68209;Q8LAD2	4	2	0.000879504	2.90543	Canga	RM	34588.7	Succinate--CoA ligase [ADP-forming] subunit alpha_ mitochondrial OS=Oryza sativa subsp. japonica OX=39947 GN=Os07g0577700 PE=1 SV=1	1.9455e+06	2.07568e+06	669048	718560	1.86974e+06	1.88362e+06	3.14789e+06	3.26061e+06	4.36283e+06	5.61829e+06	2.59622e+06	2.75746e+06	6.81074e+06	6.9929e+06	7.62762e+06	8.47337e+06
Q8LRM8;Q9M5G3	4	1	0.000879819	1.46729	Canga	RM	18863.1	Translationally-controlled tumor protein homolog OS=Triticum aestivum OX=4565 GN=TCTP PE=2 SV=1	530847	422655	261358	301696	426401	441127	348263	354952	643892	544064	460072	488927	655049	502436	643096	592422
P49311	4	2	0.000889142	1.70534	Canga	RM	16417.4	Glycine-rich RNA-binding protein GRP2A OS=Sinapis alba OX=3728 PE=2 SV=1	296683	338993	327923	369320	303880	355627	234607	286235	462415	732391	317502	348357	589785	707629	568237	559665
P23569;P30081	5	1	0.000889215	2.00915	Canga	RM	43231.7	Chalcone synthase OS=Pueraria montana var. lobata OX=3893 GN=CHS PE=2 SV=1	232947	248067	311541	353822	501592	488092	362799	410533	493535	481336	1.06667e+06	1.0467e+06	804117	883069	624645	445338
P59049;Q42653;Q43239;Q8W013;Q9FQY8	5	2	0.000894041	1.4737	Canga	RM	38506.1	Flavone 3'-O-methyltransferase OMT1 OS=Chrysosplenium americanum OX=36749 GN=OMT1 PE=1 SV=1	411774	413559	430280	450502	280332	292578	305979	315297	600765	570556	374148	443354	567071	639878	514738	563663
Q4AE12	4	2	0.000895272	1.67362	Canga	RM	25639.3	Chalcone--flavanone isomerase 2 OS=Fragaria ananassa OX=3747 GN=CHI2 PE=2 SV=1	761949	652025	294010	288389	448248	404539	381535	410926	994538	815857	670591	685638	804693	709421	806435	607523
O22342	12	2	0.000896843	1.44221	Canga	RM	42264.5	ADP_ATP carrier protein 1_ mitochondrial OS=Gossypium hirsutum OX=3635 GN=ANT1 PE=2 SV=1	1.10801e+06	1.12506e+06	711162	757179	679441	711725	882616	891389	1.24364e+06	939019	1.16575e+06	1.05275e+06	1.41089e+06	1.50159e+06	1.33524e+06	1.2542e+06
Q84W89	2	1	0.000901095	1.76264	RM	Canga	67854.5	DEAD-box ATP-dependent RNA helicase 37 OS=Arabidopsis thaliana OX=3702 GN=RH37 PE=2 SV=2	218976	247804	296966	238888	388245	346739	392639	449997	112662	149295	205062	214120	188925	132216	244864	216710
P92959	1	0	0.00090364	2.36653	RM	Canga	22090.8	50S ribosomal protein L24_ chloroplastic OS=Arabidopsis thaliana OX=3702 GN=RPL24 PE=2 SV=2	6491.09	7677.32	6490.94	7009.44	8949.54	7919.44	6733.34	6572.37	2375.78	3764.48	6251.02	5550.05	2257.93	2206	808.368	1228.74
O22573;O24634	2	1	0.000914822	3.27151	Canga	RM	19900	Ribulose bisphosphate carboxylase small subunit_ chloroplastic 3 OS=Fritillaria agrestis OX=64177 GN=RBCS3 PE=2 SV=1	415517	288571	1.00434e+06	1.08089e+06	789227	769470	308918	318993	1.04571e+06	860382	3.95717e+06	4.00777e+06	1.42999e+06	1.44204e+06	1.83513e+06	1.7006e+06
Q9SIF2;P84577	19	8	0.000926839	1.60979	Canga	RM	89119.3	Heat shock protein 90-5_ chloroplastic OS=Arabidopsis thaliana OX=3702 GN=HSP90-5 PE=1 SV=1	6.5398e+06	6.62297e+06	3.49231e+06	3.96112e+06	5.16416e+06	5.40575e+06	4.36144e+06	4.46121e+06	6.50253e+06	6.87439e+06	8.28282e+06	8.76313e+06	9.96057e+06	1.13571e+07	6.05066e+06	6.61443e+06
P42791;Q940B0	3	1	0.000927539	1.48818	Canga	RM	20982.8	60S ribosomal protein L18-2 OS=Arabidopsis thaliana OX=3702 GN=RPL18B PE=1 SV=2	164662	216353	128171	180693	174962	189289	165839	204202	264284	325196	179728	196719	289101	289285	278905	296199
Q93X23	1	0	0.000931109	2.8094	Canga	RM	70230.3	Myrcene synthase_ chloroplastic OS=Quercus ilex OX=58334 PE=1 SV=1	2.59076e+06	2.77123e+06	452248	461370	1.72952e+06	1.68045e+06	873719	890303	2.49134e+06	3.21156e+06	3.70885e+06	3.98647e+06	2.91524e+06	3.0119e+06	6.26384e+06	6.57735e+06
Q654V6	3	0	0.000932696	1.45622	Canga	RM	44054.3	Pyruvate dehydrogenase E1 component subunit alpha-2_ mitochondrial OS=Oryza sativa subsp. japonica OX=39947 GN=Os06g0246500 PE=2 SV=1	332085	358330	263089	267927	303961	314095	348604	371471	564136	494945	340854	323852	566482	490319	487536	459150
A4FVP6	3	1	0.000938327	3.03841	Canga	RM	63920.2	NAC domain-containing protein 16 OS=Arabidopsis thaliana OX=3702 GN=NAC016 PE=1 SV=1	438459	531932	159411	195572	199994	242593	188271	240988	1.42128e+06	418033	420718	434485	1.50348e+06	828916	464732	1.18441e+06
O20250	19	8	0.000952173	1.63332	Canga	RM	80794.4	Transketolase_ chloroplastic OS=Spinacia oleracea OX=3562 PE=1 SV=1	3.61893e+06	3.33945e+06	1.46855e+06	1.74239e+06	1.79663e+06	1.89876e+06	1.56491e+06	1.66716e+06	3.43042e+06	3.84468e+06	3.22555e+06	3.38247e+06	3.66133e+06	4.28491e+06	3.26123e+06	2.83392e+06
A9RBS1	6	4	0.000953274	1.88479	Canga	RM	55824.6	Probable bifunctional methylthioribulose-1-phosphate dehydratase/enolase-phosphatase E1 OS=Physcomitrium patens OX=3218 GN=PHYPADRAFT_111231 PE=3 SV=1	699649	728988	438440	493585	552420	585572	535172	607073	1.13334e+06	840471	604485	727662	1.35019e+06	998901	1.2136e+06	1.87847e+06
P93869	19	0	0.000953837	1.29374	Canga	RM	50928.6	Ribulose bisphosphate carboxylase large chain (Fragment) OS=Tamarindus indica OX=58860 GN=rbcL PE=3 SV=1	1.47642e+06	1.67796e+06	1.29834e+06	1.50334e+06	1.38809e+06	1.48153e+06	1.78488e+06	1.91921e+06	2.16175e+06	2.4914e+06	1.66345e+06	1.90351e+06	2.08734e+06	2.05261e+06	1.9005e+06	1.94964e+06
A4QLK1	8	0	0.000960979	1.36541	Canga	RM	54002.2	ATP synthase subunit beta_ chloroplastic OS=Lobularia maritima OX=226051 GN=atpB PE=3 SV=1	815490	805487	575763	535911	623107	675009	531066	528968	804505	910772	957699	960900	954260	832930	858777	671186
P10290	1	0	0.000967675	3.25901	Canga	RM	29264.1	Anthocyanin regulatory C1 protein OS=Zea mays OX=4577 GN=C1 PE=2 SV=1	413780	288121	1.00333e+06	1.07909e+06	787377	768539	307287	318442	1.04058e+06	855562	3.94367e+06	3.99525e+06	1.42252e+06	1.39578e+06	1.83299e+06	1.69777e+06
Q9FWU1	2	1	0.00097453	1.65458	Canga	RM	22746.3	Putative ripening-related protein 4 OS=Oryza sativa subsp. japonica OX=39947 GN=Os10g0490666 PE=3 SV=2	120077	150495	97457.1	77360.8	142885	145126	105402	112398	241246	264503	143792	141336	187459	173191	253817	168495
Q5Z7L0	6	3	0.000978309	1.68446	Canga	RM	78850.6	Beta-galactosidase 9 OS=Oryza sativa subsp. japonica OX=39947 GN=Os06g0573600 PE=2 SV=1	96541	67365.5	122504	139910	139468	133626	112897	107665	205255	203644	128522	130780	268656	220451	184387	207973
P28403	12	0	0.000978422	1.34227	Canga	RM	52172.1	Ribulose bisphosphate carboxylase large chain (Fragment) OS=Drosera binata OX=4364 GN=rbcL PE=3 SV=2	1.76742e+06	1.93397e+06	1.28759e+06	1.44369e+06	1.32163e+06	1.41477e+06	1.10968e+06	1.20157e+06	1.99166e+06	2.29904e+06	1.74604e+06	1.98138e+06	1.93748e+06	1.84813e+06	1.71445e+06	1.89152e+06
Q9LX08	1	0	0.000987167	1.77168	Canga	RM	36683.8	Annexin D6 OS=Arabidopsis thaliana OX=3702 GN=ANN6 PE=2 SV=1	130716	143795	61871.1	63191.1	66018.7	78692.8	82427.1	74628.6	124879	136097	121154	123899	171022	228944	136060	200498
Q42671	14	0	0.000997068	1.28107	Canga	RM	36591	Glyceraldehyde-3-phosphate dehydrogenase_ cytosolic OS=Craterostigma plantagineum OX=4153 GN=GAPC PE=2 SV=1	6.07412e+06	6.73984e+06	6.18663e+06	6.39641e+06	5.86107e+06	5.70651e+06	5.87132e+06	6.41688e+06	6.73118e+06	6.72627e+06	8.42155e+06	8.53565e+06	9.66196e+06	9.25456e+06	6.86236e+06	6.90259e+06
P39207;O81372;Q02254;Q96559	8	3	0.00100496	1.34285	Canga	RM	16557	Nucleoside diphosphate kinase 1 OS=Arabidopsis thaliana OX=3702 GN=NDK1 PE=1 SV=1	796456	866481	774515	872821	923624	983521	860282	929829	1.34173e+06	1.1202e+06	919233	1.0051e+06	1.36041e+06	1.52595e+06	1.00456e+06	1.13287e+06
Q9LXU8	2	1	0.00101297	2.65293	Canga	RM	14968.6	Histone H3-like 4 OS=Arabidopsis thaliana OX=3702 GN=At5g12910 PE=2 SV=3	6790.32	11274.8	6204.87	5837.99	6013.93	5080.06	14021.2	15450.3	40812.3	44811	12889.5	13242.2	23338.6	20634.8	15212.2	16551.2
P11955;Q9FRV1;P51613	2	1	0.00101538	6.81659	Canga	RM	34372	26 kDa endochitinase 1 OS=Hordeum vulgare OX=4513 PE=2 SV=4	388245	419316	60889	71916.2	141068	139573	149081	182529	127814	2.12092e+06	477055	574113	2.3783e+06	2.37788e+06	1.20492e+06	1.32255e+06
Q9LF30	2	1	0.00102596	2.21572	Canga	RM	15874.2	40S ribosomal protein S19-2 OS=Arabidopsis thaliana OX=3702 GN=RPS19B PE=2 SV=1	25992.4	47950.1	21142.4	46800.2	16758.1	42053.6	32546.9	34659.6	50233.2	80202.3	36346.7	51993.2	106806	92110.7	72883.1	103023
Q6Q151	2	1	0.00102803	1.96541	Canga	RM	59399.4	Peptidyl-prolyl cis-trans isomerase CYP59 OS=Arabidopsis thaliana OX=3702 GN=CYP59 PE=1 SV=1	228140	221506	158859	150065	204241	215340	290445	294647	523518	599315	226409	237465	533694	456687	407578	480832
Q9FX32	6	4	0.00103075	1.63604	Canga	RM	107617	Sucrose synthase 6 OS=Arabidopsis thaliana OX=3702 GN=SUS6 PE=1 SV=1	229002	202140	364380	375891	280636	273999	325025	337537	507097	555174	329624	327665	639760	589683	486461	472388
Q56TU4	12	0	0.00103129	1.44837	RM	Canga	48842.4	S-adenosylmethionine synthase 1 OS=Daucus carota OX=4039 GN=SAMS1 PE=2 SV=1	587903	551496	991136	940603	741832	736452	815511	912132	441603	498875	542576	520800	537019	539098	599833	654092
P26563	8	2	0.00103838	1.30633	Canga	RM	50087.1	Aspartate aminotransferase P2_ mitochondrial (Fragment) OS=Lupinus angustifolius OX=3871 PE=2 SV=1	606951	677516	529715	552016	492746	504677	558032	637293	877301	778766	617507	630378	887058	772546	651239	740670
Q71VM4	4	3	0.00105131	1.80398	Canga	RM	58198	Importin subunit alpha-1a OS=Oryza sativa subsp. japonica OX=39947 GN=Os01g0253300 PE=1 SV=2	439518	398411	266927	198167	325828	301725	412581	341031	598833	736783	417303	332259	738730	725787	729765	562762
Q9SE26	3	1	0.00105172	1.45227	Canga	RM	64335.6	Isocitrate lyase OS=Dendrobium crumenatum OX=51096 GN=ICL PE=2 SV=1	313021	383589	271710	332122	285165	307442	295923	388053	555727	477742	359885	335202	434501	446968	496742	635777
P19161;B2LMK1;P19162;P45738	16	0	0.00105458	1.67841	Canga	RM	54326.4	Ribulose bisphosphate carboxylase large chain OS=Flaveria bidentis OX=4224 GN=rbcL PE=3 SV=1	1.45257e+06	1.48702e+06	2.28209e+06	2.21753e+06	3.55478e+06	3.59277e+06	2.48984e+06	2.57929e+06	4.10528e+06	4.97099e+06	3.95598e+06	4.36441e+06	2.98998e+06	5.1075e+06	3.8681e+06	3.62844e+06
Q2MII0;Q2VEH0;Q2MI93	11	0	0.00105855	1.34285	Canga	RM	53496.4	ATP synthase subunit beta_ chloroplastic OS=Solanum bulbocastanum OX=147425 GN=atpB PE=3 SV=1	879156	832180	713359	831089	885494	925558	647714	687224	1.19155e+06	1.15793e+06	873522	977114	1.13241e+06	1.36608e+06	933682	964308
O22478	3	0	0.00106806	1.57149	Canga	RM	59176	Importin subunit alpha OS=Solanum lycopersicum OX=4081 PE=2 SV=2	104428	114796	105943	115844	85547	87565.6	102294	105290	192363	199301	96436.7	114036	150945	158942	176588	202696
Q7Y1E6	2	0	0.00106813	8.88686	RM	Canga	28903.5	Probable aquaporin PIP2-8 OS=Oryza sativa subsp. japonica OX=39947 GN=PIP2-8 PE=2 SV=1	8.49269e+07	6.52791e+07	2.60545e+07	2.99216e+07	1.50674e+07	1.3396e+07	4.05258e+06	3.87416e+06	4.42258e+06	4.06859e+06	5.19093e+06	4.79786e+06	2.29663e+06	2.14577e+06	2.2754e+06	2.09785e+06
Q9LK23	7	3	0.00106838	1.87251	Canga	RM	59328.1	Glucose-6-phosphate 1-dehydrogenase 5_ cytoplasmic OS=Arabidopsis thaliana OX=3702 GN=G6PD5 PE=1 SV=1	642479	778910	234882	263744	520842	534041	546216	537901	1.01339e+06	1.2134e+06	689589	829800	737813	1.15235e+06	926535	1.03767e+06
Q9FPS4	4	3	0.00107814	2.17672	Canga	RM	96100.8	Ubiquitin carboxyl-terminal hydrolase 23 OS=Arabidopsis thaliana OX=3702 GN=UBP23 PE=2 SV=2	137431	101857	146322	150873	146326	129589	135906	124296	331543	316975	169204	156779	477655	489052	214312	179226
P42652	14	1	0.0010822	1.50763	Canga	RM	29412.8	14-3-3 protein 4 OS=Solanum lycopersicum OX=4081 GN=TFT4 PE=2 SV=1	1.28657e+06	1.51398e+06	1.2551e+06	1.37602e+06	1.60876e+06	1.72838e+06	1.49282e+06	1.63288e+06	2.26849e+06	2.15215e+06	1.54176e+06	1.56766e+06	2.96647e+06	2.9221e+06	2.17865e+06	2.33528e+06
A0A0S2UWT1;O24144;O24149;O24150;O24151;Q8H9B6	4	0	0.00109552	1.33814	RM	Canga	27348.3	Caffeoyl-CoA O-methyltransferase 2 OS=Petunia hybrida OX=4102 GN=CCOAOMT2 PE=1 SV=1	414413	452483	483830	544214	458295	493304	398024	437167	324021	419066	342857	414130	349578	304129	236977	360613
O22348	8	1	0.00110403	1.50768	Canga	RM	50450.8	Tubulin alpha-2 chain OS=Eleusine indica OX=29674 GN=TUBA2 PE=2 SV=1	450145	513218	369069	392005	418939	416367	432112	464703	684086	615907	407156	463293	757486	756095	731202	796143
Q9FJ95	1	0	0.00110739	1.84745	Canga	RM	40054.1	Sorbitol dehydrogenase OS=Arabidopsis thaliana OX=3702 GN=SDH PE=1 SV=1	346607	245177	147503	186538	206082	218563	192109	206553	323758	386667	408651	409153	548303	627785	306335	220788
B1NWF7	8	0	0.00111131	1.43455	Canga	RM	53827.6	ATP synthase subunit beta_ chloroplastic OS=Manihot esculenta OX=3983 GN=atpB PE=3 SV=1	359255	377748	334372	341905	399011	427576	335112	394746	572511	494055	541668	599614	631480	658851	413101	348937
P28010	1	0	0.00111157	2.01428	Canga	RM	15929.2	Leghemoglobin OS=Medicago sativa OX=3879 GN=LB3 PE=2 SV=1	76118.3	45478	51425.8	53997.6	83515.7	78219.4	90179.2	86085.5	73460.3	106078	122678	112357	241036	207385	138537	136575
O03080	5	0	0.00111421	1.40693	Canga	RM	50491.3	ATP synthase subunit beta_ chloroplastic (Fragment) OS=Pteridium esculentum OX=32102 GN=atpB PE=3 SV=1	194635	233302	187075	198269	166792	177661	181806	206422	371488	275030	239305	300127	285184	277456	242083	184391
Q9FGT8	5	0	0.0011156	1.52859	Canga	RM	21434.3	Temperature-induced lipocalin-1 OS=Arabidopsis thaliana OX=3702 GN=TIL PE=1 SV=1	740822	658478	359438	371576	429586	399672	352293	361843	622111	766768	650553	655901	888866	711377	702250	617770
P20364	12	4	0.00111616	1.46749	Canga	RM	36153.8	Tubulin beta-1 chain (Fragment) OS=Daucus carota OX=4039 GN=TUBB1 PE=1 SV=2	1.16109e+06	1.19949e+06	896676	1.00836e+06	855827	929749	826720	868554	1.48169e+06	1.62194e+06	984175	1.08659e+06	1.80976e+06	1.72113e+06	1.34344e+06	1.31918e+06
Q9MS49	11	2	0.00111982	8.21217	RM	Canga	53773.8	ATP synthase subunit beta_ chloroplastic OS=Brassica napus OX=3708 GN=atpB PE=3 SV=1	8.56335e+07	6.59014e+07	2.65028e+07	3.03997e+07	1.55226e+07	1.38927e+07	4.42343e+06	4.26972e+06	4.80819e+06	4.33651e+06	5.67491e+06	5.29831e+06	2.64135e+06	2.48896e+06	2.48226e+06	2.29153e+06
A9PHC5;P50301	7	0	0.00112299	1.59935	Canga	RM	43025.7	S-adenosylmethionine synthase 4 OS=Populus trichocarpa OX=3694 GN=METK4 PE=2 SV=1	359845	246606	562676	620242	505360	484310	501724	478520	545015	685700	763073	763726	711013	956671	894817	692388
B9RHQ5	1	0	0.00112449	2.11456	Canga	RM	78373	Translation factor GUF1 homolog_ chloroplastic OS=Ricinus communis OX=3988 GN=RCOM_1767360 PE=3 SV=1	120044	150845	119557	139829	135251	153461	132433	174433	364947	202285	146068	145090	361799	342076	407362	411055
Q43215	4	0	0.00112467	1.61872	RM	Canga	14816.5	Histone H2B.4 OS=Triticum aestivum OX=4565 GN=TH153 PE=1 SV=3	513298	502489	278852	292429	458089	484708	365305	434330	276669	218511	307526	331679	163807	219152	276623	262907
Q9C9U7	2	0	0.00112891	1.59426	Canga	RM	26210.4	Ras-related protein RABA6a OS=Arabidopsis thaliana OX=3702 GN=RABA6A PE=2 SV=1	149941	140718	136083	147511	161884	167850	138154	151434	263035	311369	146883	173526	327626	273229	221562	185645
Q9CAD0	1	1	0.00113996	33.5837	RM	Canga	67304.4	Transcription factor EGL1 OS=Arabidopsis thaliana OX=3702 GN=BHLH2 PE=1 SV=1	3308.83	3341.85	3228.86	3639.2	182.993	27.2673	1060.63	51.5943	0	0	0	0	204.773	179.473	57.6715	0
A2IBF8	6	4	0.00114401	1.72313	Canga	RM	24575	Chalcone--flavanone isomerase OS=Gossypium hirsutum OX=3635 GN=CHI PE=2 SV=1	984770	836743	504317	584017	735986	634135	688813	681099	1.10827e+06	967623	1.02386e+06	991647	2.32204e+06	1.28653e+06	1.06582e+06	969685
O23254	15	6	0.00114435	1.34208	Canga	RM	52174.2	Serine hydroxymethyltransferase 4 OS=Arabidopsis thaliana OX=3702 GN=SHM4 PE=1 SV=1	865535	1.16258e+06	917860	969485	859847	887130	1.19855e+06	1.07907e+06	1.13379e+06	1.04539e+06	1.3603e+06	1.17199e+06	1.33332e+06	1.52763e+06	1.56752e+06	1.51627e+06
O23714	4	3	0.00114622	1.72677	Canga	RM	22654.8	Proteasome subunit beta type-2-A OS=Arabidopsis thaliana OX=3702 GN=PBD1 PE=1 SV=1	125133	132632	154084	109736	154423	154238	141802	123644	212252	332533	152377	143154	335138	246533	280277	189750
Q9TKZ9	1	1	0.00115731	Infinity	RM	Canga	52025.9	Photosystem II CP43 reaction center protein OS=Nephroselmis olivacea OX=31312 GN=psbC PE=3 SV=1	0	0	517.16	99.4545	249.804	49.8029	5817.76	4717.95	0	0	0	0	0	0	0	0
P35131;P35132;P35133;P35134;P35135;Q8S919;Q94F47	1	0	0.00116554	1.42363	Canga	RM	16704.2	Ubiquitin-conjugating enzyme E2 8 OS=Arabidopsis thaliana OX=3702 GN=UBC8 PE=1 SV=1	362715	417399	262861	287446	398872	425128	304389	344534	553874	566320	363862	417150	586463	545290	452168	505809
Q42547	15	4	0.00116797	1.24666	Canga	RM	57094.6	Catalase-3 OS=Arabidopsis thaliana OX=3702 GN=CAT3 PE=1 SV=3	1.25026e+06	1.26766e+06	885455	923354	1.20148e+06	1.0354e+06	1.02736e+06	1.01554e+06	1.39412e+06	1.35565e+06	1.27039e+06	1.24238e+06	1.16621e+06	1.41252e+06	1.4244e+06	1.46374e+06
Q42612;Q42611	3	0	0.00116927	1.85171	Canga	RM	15274.9	Superoxide dismutase [Cu-Zn] 2 OS=Brassica juncea OX=3707 GN=SODCC2 PE=2 SV=3	1.01919e+06	772509	601515	434863	604589	527230	347718	283915	875045	980219	988849	734462	1.25341e+06	1.24031e+06	1.41888e+06	1.01099e+06
O49884;Q5I7K9;Q8VZ19;Q9C8F7;Q9LSA3;Q9M5M6;O48558;Q9SDG6	3	2	0.00117291	1.94806	Canga	RM	12560.6	60S ribosomal protein L30 OS=Lupinus luteus OX=3873 GN=RPL30 PE=3 SV=1	207235	165458	157708	119756	220133	181808	254779	180757	324377	385064	245459	166063	507945	499093	422353	347641
P93805	19	2	0.0011789	1.40365	Canga	RM	63269.5	Phosphoglucomutase_ cytoplasmic 2 OS=Zea mays OX=4577 PE=2 SV=2	1.16513e+06	1.10994e+06	1.15435e+06	1.30629e+06	1.09625e+06	1.11549e+06	842604	874979	1.58095e+06	1.43488e+06	1.25716e+06	1.32122e+06	2.02394e+06	1.89017e+06	1.32689e+06	1.32752e+06
Q8RX80	2	0	0.00117969	1.48025	Canga	RM	73711.6	Cysteine-rich receptor-like protein kinase 18 OS=Arabidopsis thaliana OX=3702 GN=CRK18 PE=2 SV=2	94595.9	92765.4	54529.3	49094	73462.3	83609.1	108317	89885.5	107208	129136	125130	104428	110102	127930	123744	128944
A4QKJ0;A4QL17;A4QLA4;A7Y3D0;A8W3C2;P56804;Q09X19;A4QKA3	2	0	0.00118572	1.29524	Canga	RM	11857.8	30S ribosomal protein S14_ chloroplastic OS=Capsella bursa-pastoris OX=3719 GN=rps14 PE=3 SV=1	95536.6	107428	81626.8	75829.5	76391	83898.1	82531.8	87164.4	102737	98399.8	122277	137997	93538	126602	109173	103519
P48491	2	0	0.00120688	1.53556	Canga	RM	27397.2	Triosephosphate isomerase_ cytosolic OS=Arabidopsis thaliana OX=3702 GN=CTIMC PE=1 SV=2	185817	220253	121585	95740.4	126550	130291	134606	141672	254698	245659	173472	166946	239767	201610	262482	231258
P48349	14	3	0.0012119	1.4449	Canga	RM	28089.8	14-3-3-like protein GF14 lambda OS=Arabidopsis thaliana OX=3702 GN=GRF6 PE=1 SV=1	778126	828066	902863	1.05962e+06	1.12856e+06	1.16701e+06	1.0036e+06	1.10406e+06	1.52004e+06	1.26659e+06	1.05811e+06	1.08935e+06	1.7635e+06	1.80135e+06	1.53036e+06	1.48936e+06
P32646;Q02226	3	1	0.00121947	1.52743	Canga	RM	42735.2	Cytochrome c oxidase subunit 2_ mitochondrial (Fragment) OS=Vigna unguiculata OX=3917 GN=COX2 PE=2 SV=2	182890	209549	135529	184083	185388	211443	232507	255135	350317	393959	222905	226361	345335	357894	257178	284633
P42054	7	2	0.00123017	1.58389	Canga	RM	29596.7	Outer plastidial membrane protein porin OS=Pisum sativum OX=3888 GN=POR1 PE=1 SV=2	524279	432674	223939	247082	385528	396071	317807	333363	499243	501885	488913	511899	847317	565259	573865	542728
Q01647	22	1	0.00124778	1.67322	Canga	RM	111313	Phosphoenolpyruvate carboxylase OS=Flaveria pringlei OX=4226 GN=PPCA1 PE=1 SV=1	2.33962e+06	2.44727e+06	1.07316e+06	1.12375e+06	1.17201e+06	1.2055e+06	1.21501e+06	1.2225e+06	2.8016e+06	3.18659e+06	1.89598e+06	1.9623e+06	2.43028e+06	3.03001e+06	2.23006e+06	2.20517e+06
Q9FM01;Q9LIA8	6	1	0.00124793	1.63007	Canga	RM	53667.4	UDP-glucose 6-dehydrogenase 4 OS=Arabidopsis thaliana OX=3702 GN=UGD4 PE=1 SV=1	585992	497844	519733	431470	461219	417703	936865	621373	821163	1.01466e+06	723781	611966	1.10802e+06	1.20397e+06	1.01725e+06	789180
P49310	3	1	0.00125288	1.83499	Canga	RM	16073	Glycine-rich RNA-binding protein GRP1A OS=Sinapis alba OX=3728 PE=2 SV=1	213408	243408	247359	267742	220883	253634	137453	179613	311487	580232	222939	268495	461413	545507	426337	419600
Q06SI3	12	0	0.00125671	1.14168	Canga	RM	53026.1	Ribulose bisphosphate carboxylase large chain OS=Stigeoclonium helveticum OX=55999 GN=rbcL PE=3 SV=1	1.31113e+06	1.46451e+06	1.36347e+06	1.34024e+06	1.34421e+06	1.41888e+06	1.18876e+06	1.28233e+06	1.49191e+06	1.66493e+06	1.44976e+06	1.66872e+06	1.43179e+06	1.44484e+06	1.45272e+06	1.62673e+06
Q9SGY2;Q2QNG7;Q2QZ86;Q53JY8	10	4	0.00127736	1.5142	RM	Canga	47021.1	ATP-citrate synthase alpha chain protein 1 OS=Arabidopsis thaliana OX=3702 GN=ACLA-1 PE=1 SV=1	269249	291002	278845	293642	164602	171943	269037	293530	178577	167703	136812	145989	205414	182705	142824	181840
A1XGL9	1	0	0.00128029	1.84954	Canga	RM	60967.9	Maturase K OS=Ranunculus macranthus OX=334596 GN=matK PE=3 SV=1	66434.7	82112.1	51900.6	65617.7	68024.9	73053.7	57357.8	69818.5	130064	142003	86389	74315.6	106505	93443.7	112059	243467
Q9BBU1	21	0	0.00128778	1.3518	Canga	RM	53229.3	Ribulose bisphosphate carboxylase large chain OS=Lotus japonicus OX=34305 GN=rbcL PE=3 SV=1	2.31861e+06	2.39115e+06	1.75417e+06	1.91813e+06	1.56808e+06	1.66708e+06	1.39275e+06	1.49785e+06	2.34753e+06	2.50875e+06	2.1304e+06	2.38383e+06	2.92509e+06	2.21104e+06	2.45051e+06	2.65451e+06
O23882;O23883;O23884;Q9SML4	2	1	0.00129451	1.42619	Canga	RM	43255.9	Chalcone synthase 4 OS=Pisum sativum OX=3888 GN=CHS4 PE=3 SV=1	553737	611261	332276	331055	440121	505796	388934	433585	761007	719495	585620	669208	670291	624683	500338	599030
P93880;P93998;O98681;P28383	20	0	0.00130134	1.30005	Canga	RM	50878.5	Ribulose bisphosphate carboxylase large chain (Fragment) OS=Senna didymobotrya OX=72401 GN=rbcL PE=3 SV=1	2.14438e+06	2.34536e+06	1.54907e+06	1.75023e+06	1.65252e+06	1.76509e+06	1.96333e+06	2.10278e+06	2.58844e+06	3.13694e+06	2.15597e+06	2.42607e+06	2.59207e+06	2.48964e+06	2.20077e+06	2.26551e+06
Q9ZW31	7	1	0.00131633	1.84078	Canga	RM	17562.8	17.6 kDa class I heat shock protein 2 OS=Arabidopsis thaliana OX=3702 GN=HSP17.6B PE=2 SV=1	742848	1.08514e+06	384688	493594	517597	620573	429446	539917	1.82908e+06	1.30411e+06	788519	832430	1.21846e+06	818753	927873	1.14194e+06
Q9SGP8	3	1	0.00132603	1.57595	Canga	RM	37801.7	Putative UPF0725 protein At1g28500 OS=Arabidopsis thaliana OX=3702 GN=At1g28500 PE=3 SV=1	569248	664432	284698	304701	384814	390700	278668	279664	607240	553782	561807	655303	559822	598482	675943	762791
Q6VAF8	22	2	0.00133186	1.4003	Canga	RM	48881.2	Tubulin beta-3 chain OS=Gossypium hirsutum OX=3635 PE=2 SV=1	1.71118e+06	1.47676e+06	1.74969e+06	1.76514e+06	1.51164e+06	1.51196e+06	1.54126e+06	1.51822e+06	2.1835e+06	2.14058e+06	1.64005e+06	1.56599e+06	2.68867e+06	2.59384e+06	2.71848e+06	2.37289e+06
O82772	5	3	0.00134222	1.66533	Canga	RM	60206.7	Probable inactive beta-glucosidase 25 OS=Arabidopsis thaliana OX=3702 GN=BGLU25 PE=2 SV=1	178802	192829	190978	189450	259538	275270	328085	326180	458859	667136	333218	353025	427049	358560	325283	309490
P26301	17	1	0.00134452	1.80685	Canga	RM	48291.7	Enolase 1 OS=Zea mays OX=4577 GN=ENO1 PE=2 SV=1	5.14085e+06	4.68151e+06	1.78479e+06	1.86892e+06	3.15216e+06	3.21451e+06	2.47416e+06	2.46837e+06	4.42101e+06	4.37589e+06	6.15771e+06	6.21574e+06	7.06744e+06	7.51211e+06	4.40827e+06	4.62518e+06
D9J100	1	0	0.00135277	2.1551	RM	Canga	43504.8	Anthranilate O-methyltransferase 3 OS=Zea mays OX=4577 GN=AAMT3 PE=1 SV=1	26075.1	30839.3	48151.8	39026.1	28744.6	26323.4	41310.6	40775.8	12272	16775.6	15109.3	18207	45194.6	7649.09	8935.98	6358.91
Q9SXN6	1	1	0.00136156	1.86913	Canga	RM	107687	Retinoblastoma-related protein 1 OS=Nicotiana tabacum OX=4097 GN=RB1 PE=2 SV=1	77144.9	87005.4	21241.2	34029.8	69107.1	65764	57131.3	65763.5	112399	96870.7	86715.4	98831.7	127691	126855	123999	118565
Q39336	9	3	0.00136386	1.77034	Canga	RM	36179.7	Guanine nucleotide-binding protein subunit beta-like protein OS=Brassica napus OX=3708 GN=GB1 PE=2 SV=1	346786	329988	275127	296383	329554	340397	420613	422353	742735	571978	348244	377117	711233	878594	775807	482563
O24520	1	1	0.00138363	6.33198	Canga	RM	18148.2	Non-symbiotic hemoglobin 1 OS=Arabidopsis thaliana OX=3702 GN=AHB1 PE=1 SV=1	386.017	52.9623	297.033	260.029	579.416	411.261	4166.91	2249.1	8605.83	11407.5	3123.99	2288.98	1095.45	2861.23	12312.5	11510.4
Q9FJN9	3	1	0.00138545	1.4913	Canga	RM	25364.6	Polyadenylate-binding protein 2 OS=Arabidopsis thaliana OX=3702 GN=PABN2 PE=1 SV=1	1.29599e+06	1.17519e+06	585311	609976	735075	774226	852231	888825	1.16403e+06	1.23877e+06	1.22214e+06	1.27472e+06	1.44109e+06	1.5623e+06	1.08871e+06	1.32332e+06
Q9M2S0	4	0	0.0013903	1.62829	Canga	RM	40207.7	Probable mannose-1-phosphate guanylyltransferase 2 OS=Arabidopsis thaliana OX=3702 GN=At3g55590 PE=2 SV=1	334231	385095	245637	236367	249142	270193	307611	311718	634379	711740	373974	395998	374854	314678	498129	506439
Q3V527	9	0	0.00140538	1.35931	Canga	RM	53697.6	ATP synthase subunit beta_ chloroplastic OS=Acorus calamus OX=4465 GN=atpB PE=3 SV=1	882776	849159	729149	855547	914951	967441	674321	744736	1.31088e+06	1.21807e+06	855418	941529	1.18814e+06	1.42732e+06	1.00314e+06	1.05149e+06
E0ZS47;Q6AUF3	2	1	0.00140853	1.82084	Canga	RM	31034.6	Urease accessory protein G OS=Oryza sativa subsp. indica OX=39946 GN=UREG PE=2 SV=1	155878	146468	133774	135987	143363	140927	261735	280266	371833	278598	187889	195655	386883	368519	364177	392701
P28390	16	0	0.00141665	1.36227	Canga	RM	51341.2	Ribulose bisphosphate carboxylase large chain (Fragment) OS=Cephalotus follicularis OX=3775 GN=rbcL PE=3 SV=2	1.15936e+06	1.31486e+06	895891	1.0312e+06	1.01837e+06	1.07869e+06	1.50705e+06	1.60461e+06	1.75218e+06	1.98551e+06	1.37153e+06	1.56178e+06	1.66909e+06	1.63717e+06	1.54084e+06	1.57332e+06
Q9S7T8	3	2	0.00142886	1.5664	Canga	RM	42753.5	Serpin-ZX OS=Arabidopsis thaliana OX=3702 GN=At1g47710 PE=1 SV=1	100708	103350	92247.2	102012	112524	120087	142917	148831	213021	201701	120524	123253	203837	245242	159821	177876
Q9M4S8;P85814	6	2	0.00144872	1.66145	Canga	RM	33754.2	Triosephosphate isomerase_ chloroplastic OS=Fragaria ananassa OX=3747 GN=TPI PE=2 SV=1	1.82061e+06	1.5264e+06	1.01392e+06	1.08683e+06	1.93547e+06	1.9751e+06	1.11509e+06	1.13931e+06	1.71532e+06	1.6002e+06	2.76067e+06	3.05636e+06	2.2467e+06	2.60868e+06	2.93218e+06	2.37388e+06
Q9C9C4	4	3	0.00145434	1.77097	Canga	RM	51873.8	Enolase 1_ chloroplastic OS=Arabidopsis thaliana OX=3702 GN=ENO1 PE=1 SV=1	383042	460696	139562	204800	167988	332768	157839	268156	459475	415803	383813	439283	554865	577847	458175	456073
Q9XF42	1	0	0.0014589	2.12854	RM	Canga	14071.1	Profilin-3 OS=Malus domestica OX=3750 PE=1 SV=1	61230.8	44897.5	106229	81071.9	59719.4	61218.2	75848.6	73854	20599.7	21573.7	69302	63835	30943	13441.2	19459.3	25849.1
O65595	5	0	0.00145967	1.76226	Canga	RM	55003.9	Probable pyruvate kinase_ cytosolic isozyme OS=Arabidopsis thaliana OX=3702 GN=At4g26390 PE=3 SV=1	293000	247824	413825	280421	487135	458466	577365	456014	482695	553420	674607	490742	930330	907896	898108	726182
Q9XF61	8	3	0.00146096	1.45251	Canga	RM	57431.7	Protein disulfide-isomerase OS=Datisca glomerata OX=34297 GN=PDI PE=2 SV=1	469115	561306	404606	445557	457035	470298	354550	405417	799550	675210	439196	474609	733516	617451	672437	770428
Q0DHL4	5	5	0.00146188	1.66463	RM	Canga	90302.4	ATP-dependent zinc metalloprotease FTSH 8_ mitochondrial OS=Oryza sativa subsp. japonica OX=39947 GN=FTSH8 PE=3 SV=1	83955.2	88458.5	177855	185143	94123.2	92145	116862	108703	67431.8	81301.1	76375.9	85473.6	67955.4	71361.9	57361.5	61781.6
O80548	1	0	0.00146814	1.28876	Canga	RM	77814.7	MA3 DOMAIN-CONTAINING TRANSLATION REGULATORY FACTOR 2 OS=Arabidopsis thaliana OX=3702 GN=MRF2 PE=1 SV=1	181593	201229	171081	185637	191073	199729	205560	217729	307420	287640	189789	220849	238112	247229	230432	280778
P11143	28	1	0.00146941	1.41471	Canga	RM	70804.2	Heat shock 70 kDa protein OS=Zea mays OX=4577 GN=HSP70 PE=3 SV=2	3.46421e+06	3.2911e+06	4.41764e+06	4.45129e+06	3.7327e+06	3.56803e+06	4.14773e+06	3.92996e+06	5.70661e+06	6.10641e+06	4.1164e+06	3.96979e+06	6.95893e+06	6.77038e+06	5.33927e+06	4.89208e+06
Q948K6	2	0	0.00147087	1.41047	Canga	RM	23838.1	Ras-related protein RABG1 OS=Arabidopsis thaliana OX=3702 GN=RABG1 PE=2 SV=1	174301	214433	137336	154839	162639	181853	177151	210405	234128	202337	188478	209625	318452	288127	276979	274810
P28011	7	1	0.00149866	1.41906	Canga	RM	45748.4	Aspartate aminotransferase 1 OS=Medicago sativa OX=3879 GN=AAT-1 PE=2 SV=2	735701	814224	725905	774187	678144	706786	769952	877423	1.18362e+06	944042	832126	903706	1.57368e+06	1.29336e+06	1.0371e+06	863581
Q9SJB3	6	2	0.00150239	2.49679	Canga	RM	105367	ATPase 5_ plasma membrane-type OS=Arabidopsis thaliana OX=3702 GN=AHA5 PE=3 SV=3	3.2253e+06	3.90618e+06	392041	430248	816860	806888	899863	1.00861e+06	3.39029e+06	4.07449e+06	2.73032e+06	2.36081e+06	4.70016e+06	4.6787e+06	2.84307e+06	3.90031e+06
Q5Z627;Q6YW46;Q9ZRI7	5	1	0.00150373	2.90892	Canga	RM	47732.9	Elongation factor 1-gamma 3 OS=Oryza sativa subsp. japonica OX=39947 GN=Os06g0571400 PE=2 SV=1	154349	192506	189543	226345	157070	194220	168421	173244	784088	341573	205180	222774	947992	850063	622797	260050
Q7XI41	2	1	0.0015179	1.54501	Canga	RM	40227	Probable trehalose-phosphate phosphatase 3 OS=Oryza sativa subsp. japonica OX=39947 GN=TPP3 PE=2 SV=1	87175.5	102215	80289.2	93827.2	79632.6	86852.8	75415	78973.5	179956	129185	85162.8	88923.2	177868	133930	137348	125000
P28456	15	0	0.00151798	1.31341	Canga	RM	52390.4	Ribulose bisphosphate carboxylase large chain (Fragment) OS=Tasmannia insipida OX=3422 GN=rbcL PE=3 SV=2	1.81764e+06	1.98221e+06	1.34295e+06	1.51734e+06	1.3562e+06	1.45753e+06	1.70359e+06	1.83403e+06	2.29652e+06	2.7267e+06	1.83741e+06	2.08621e+06	2.22674e+06	2.12403e+06	1.83969e+06	1.95218e+06
Q37192	14	0	0.00154049	1.45055	Canga	RM	54362.4	Ribulose bisphosphate carboxylase large chain OS=Bartlettina sordida OX=13517 GN=rbcL PE=3 SV=1	966243	1.01258e+06	688044	749698	772712	806418	1.22626e+06	1.31586e+06	1.30204e+06	1.80249e+06	1.24899e+06	1.35317e+06	1.4289e+06	1.48475e+06	1.15863e+06	1.15502e+06
P31170;Q00445	17	8	0.00154303	1.65405	Canga	RM	25458	Heat shock protein 21_ chloroplastic OS=Arabidopsis thaliana OX=3702 GN=HSP21 PE=1 SV=1	1.66678e+06	1.83434e+06	695526	792753	752187	835145	894553	971167	1.72322e+06	1.62256e+06	2.03381e+06	2.27835e+06	1.39771e+06	1.44323e+06	1.69888e+06	1.76646e+06
O82480;Q38903	1	0	0.00155081	1.52532	Canga	RM	23441.8	Rac-like GTP-binding protein ARAC7 OS=Arabidopsis thaliana OX=3702 GN=ARAC7 PE=1 SV=1	11352.9	18165.6	7696.94	14482.4	12953.9	15560.7	9339.6	8941.83	21431.6	17165.6	20655.5	17087	14753.8	18105.6	19576.1	21458.9
P92953	2	0	0.00155403	1.91951	Canga	RM	35158.1	Homeobox-leucine zipper protein ATHB-4 OS=Arabidopsis thaliana OX=3702 GN=ATHB-4 PE=1 SV=1	99531.5	119192	71098.9	78799.5	106614	110244	84027.9	93446.5	221938	259999	100768	112731	147124	126058	234294	261586
Q9SRZ6	9	1	0.00155516	1.40301	Canga	RM	46088.5	Cytosolic isocitrate dehydrogenase [NADP] OS=Arabidopsis thaliana OX=3702 GN=CICDH PE=1 SV=1	867166	1.02739e+06	685335	753550	741867	800542	814687	918872	1.42373e+06	1.44522e+06	863353	904722	1.25042e+06	1.26399e+06	980126	1.14152e+06
P28734	10	2	0.00155748	1.21608	Canga	RM	44402.7	Aspartate aminotransferase_ cytoplasmic OS=Daucus carota OX=4039 PE=2 SV=1	916130	1.04509e+06	894236	1.01402e+06	817021	863282	865249	990277	1.3202e+06	1.15163e+06	938811	1.08424e+06	1.20616e+06	1.17049e+06	988591	1.14532e+06
Q01517;Q01516	3	1	0.00155788	1.63105	Canga	RM	38055.1	Fructose-bisphosphate aldolase 2_ chloroplastic OS=Pisum sativum OX=3888 PE=1 SV=2	55205.4	50157.5	56654.5	43926.4	79892.1	65986.8	60094	48533.9	115066	47543.8	98562.1	82075.1	98487.9	117582	98816.4	92884.1
O23357	3	1	0.00155974	2.37794	Canga	RM	77302.2	Subtilisin-like protease SBT4.2 OS=Arabidopsis thaliana OX=3702 GN=SBT4.2 PE=3 SV=3	784365	884023	189328	226060	476102	506222	241806	286577	655333	570873	1.33324e+06	1.61508e+06	882537	909598	1.22805e+06	1.35275e+06
P83483;P83484	26	0	0.00157024	1.38061	Canga	RM	59842.1	ATP synthase subunit beta-1_ mitochondrial OS=Arabidopsis thaliana OX=3702 GN=At5g08670 PE=1 SV=1	2.67069e+06	2.62752e+06	1.98738e+06	2.03737e+06	2.20409e+06	2.21919e+06	2.0496e+06	1.94713e+06	3.0524e+06	3.14237e+06	2.25985e+06	2.30534e+06	3.61189e+06	3.85733e+06	3.23627e+06	3.03069e+06
Q9SLA8	1	1	0.0015968	1.97024	Canga	RM	41442	Enoyl-[acyl-carrier-protein] reductase [NADH]_ chloroplastic OS=Arabidopsis thaliana OX=3702 GN=MOD1 PE=1 SV=1	37482.5	22332.4	24548.1	13595	19907.1	16114.8	17767.6	14218.7	23537.5	24870.2	52755.1	30321.8	63853.1	47088.5	40894.1	43672
A7Y3I9	2	1	0.00160052	1.78006	Canga	RM	25055.4	30S ribosomal protein S3_ chloroplastic OS=Ipomoea purpurea OX=4121 GN=rps3 PE=3 SV=1	35381.7	35764.1	23346.9	28893.5	60212.3	64929.9	48984.1	38208.8	74424.7	79696.5	48605.3	61530.7	112071	86410	58726.2	76139.1
Q6AUC6	4	2	0.0016019	2.23417	Canga	RM	58761.5	Sulfhydryl oxidase 1 OS=Oryza sativa subsp. japonica OX=39947 GN=QSOX1 PE=2 SV=1	597872	626410	506852	471033	609411	630665	777113	821866	1.0747e+06	1.03465e+06	922835	964450	2.79037e+06	2.61835e+06	905487	952128
Q9C5A9	27	0	0.00160195	1.38894	Canga	RM	60030.3	ATP synthase subunit beta-3_ mitochondrial OS=Arabidopsis thaliana OX=3702 GN=At5g08680 PE=1 SV=1	2.66795e+06	2.62273e+06	1.98576e+06	2.03564e+06	2.19933e+06	2.21169e+06	2.04263e+06	1.94241e+06	3.06625e+06	3.14556e+06	2.25683e+06	2.3029e+06	3.67641e+06	3.90417e+06	3.22117e+06	3.02226e+06
Q99070	1	1	0.0016033	4.56563	Canga	RM	16417.3	Glycine-rich RNA-binding protein 2 OS=Sorghum bicolor OX=4558 GN=GRP2 PE=2 SV=1	3792.05	5747.22	6499.29	6085.12	6432.39	7051.2	16850.9	18706.8	51806.7	22664.6	14552	9937.73	87583.2	94002.7	23049.1	21317.2
P31922	18	3	0.00160607	1.41868	Canga	RM	92553.7	Sucrose synthase 1 OS=Hordeum vulgare OX=4513 GN=SS1 PE=1 SV=1	2.77608e+06	2.88343e+06	1.99055e+06	2.0891e+06	2.4997e+06	2.74578e+06	2.34196e+06	2.53769e+06	3.04902e+06	2.48036e+06	3.59645e+06	3.51717e+06	4.80281e+06	4.29984e+06	3.11369e+06	3.32174e+06
Q3EDL4	2	0	0.00160892	1.33556	Canga	RM	52667	Probable serine/threonine-protein kinase At1g01540 OS=Arabidopsis thaliana OX=3702 GN=At1g01540 PE=1 SV=2	939430	757859	502505	569317	574853	590949	642077	673036	864094	947854	822891	842661	958181	1.01166e+06	752572	811814
Q43163;O22652;P23418;P13416;P13417;Q9FSB7;Q9SEP4;P48390;Q9FSB8;Q9FSB9;Q9MB33;Q9MB36;Q9MB37;Q9MB38;Q9MB39;Q9MB40;Q9MB41;P49440	9	0	0.00162214	1.61732	Canga	RM	43004.5	Chalcone synthase 1B OS=Solanum tuberosum OX=4113 GN=CHS1B PE=2 SV=1	1.66096e+06	1.38416e+06	880566	1.07491e+06	1.49667e+06	1.2916e+06	2.10334e+06	2.19322e+06	2.07885e+06	1.76217e+06	2.83415e+06	3.01865e+06	2.85967e+06	2.25218e+06	2.67134e+06	2.06901e+06
P42056	3	1	0.00165266	1.56328	Canga	RM	29451.2	Mitochondrial outer membrane protein porin of 36 kDa OS=Solanum tuberosum OX=4113 PE=1 SV=2	428328	423741	480103	452763	381277	344632	278009	224290	403948	468824	712638	538005	701246	627222	679217	579277
Q9S7C0;F4HQD4	5	1	0.00165733	1.48823	Canga	RM	92548.6	Heat shock 70 kDa protein 14 OS=Arabidopsis thaliana OX=3702 GN=HSP70-14 PE=1 SV=1	745747	775231	780982	727465	662212	633516	520951	462900	750841	807783	1.08316e+06	951724	1.43736e+06	1.02103e+06	1.04911e+06	800027
Q2Z2E9	3	2	0.00166012	1.63014	RM	Canga	84714.4	Protein SCARECROW OS=Ipomoea nil OX=35883 GN=SCR PE=1 SV=1	83259.9	97680.1	88170.4	114036	130810	143199	80479.1	101473	76982.3	55939.7	49351.9	34908.1	57885.2	84898.1	75187.2	79593
Q1XH04	4	0	0.00166251	1.71188	Canga	RM	65020.9	4-hydroxy-7-methoxy-3-oxo-3_4-dihydro-2H-1_4-benzoxazin-2-yl glucoside beta-D-glucosidase 1c_ chloroplastic OS=Triticum aestivum OX=4565 GN=GLU1C PE=1 SV=1	333445	420197	231059	243062	407669	427211	316226	368630	469320	691581	381255	445925	850298	827155	522040	515825
P48386;P48387;P48388	8	0	0.00166975	1.70787	Canga	RM	42969.5	Chalcone synthase 1 OS=Camellia sinensis OX=4442 GN=CHS1 PE=2 SV=1	1.71731e+06	1.39094e+06	972457	1.14676e+06	1.8055e+06	1.55932e+06	2.27546e+06	2.38691e+06	2.22095e+06	1.98641e+06	3.67853e+06	3.82436e+06	3.12314e+06	2.87829e+06	2.84226e+06	2.08325e+06
P39866	3	1	0.00167439	1.52327	Canga	RM	100965	Nitrate reductase [NADH] 2 OS=Phaseolus vulgaris OX=3885 GN=NIA2 PE=3 SV=1	113014	137415	80069.4	97485.4	99022.6	98717.1	108066	115129	252895	163973	121619	126461	129913	163867	192830	141578
Q68RZ9	10	1	0.00168249	1.3658	Canga	RM	53747.6	ATP synthase subunit beta_ chloroplastic OS=Panax ginseng OX=4054 GN=atpB PE=3 SV=1	867722	806803	664709	777631	842673	889874	650913	667837	1.2189e+06	1.15791e+06	801941	894600	1.10934e+06	1.37112e+06	927574	943064
Q9ZPY8	5	3	0.00169021	1.7556	Canga	RM	63590.2	Transcription factor ABA-INDUCIBLE bHLH-TYPE OS=Arabidopsis thaliana OX=3702 GN=AIB PE=2 SV=2	859298	905988	381728	458599	513244	539791	308916	343235	860493	697459	1.07078e+06	1.08624e+06	877129	691012	1.15581e+06	1.12909e+06
F4JGR5	3	1	0.00169133	1.77034	Canga	RM	63197.9	Pyrophosphate--fructose 6-phosphate 1-phosphotransferase subunit beta 2 OS=Arabidopsis thaliana OX=3702 GN=PFP-BETA2 PE=3 SV=1	617475	420629	632945	498280	599921	530220	554950	415446	902117	1.01242e+06	607957	478044	1.31104e+06	1.31312e+06	1.03043e+06	903976
B2X1Y5	2	0	0.00169194	1.35461	Canga	RM	13195.4	50S ribosomal protein L14_ chloroplastic OS=Oedogonium cardiacum OX=55995 GN=rpl14 PE=3 SV=1	215875	262851	186434	205375	218344	228785	247985	292821	339339	262393	248369	260595	344282	319791	366606	376135
P34788;P49202	7	6	0.00170184	1.39575	RM	Canga	17602.5	40S ribosomal protein S18 OS=Arabidopsis thaliana OX=3702 GN=RPS18A PE=1 SV=1	207808	225767	298620	325581	264943	285168	260523	281003	163304	171330	163467	160946	271027	246746	193428	169718
Q42770	2	2	0.00170873	1.61612	Canga	RM	45461.7	Stearoyl-[acyl-carrier-protein] 9-desaturase_ chloroplastic OS=Gossypium hirsutum OX=3635 PE=2 SV=1	148429	144803	106485	105736	89231.5	88274.8	109774	87953.8	206854	177793	128268	131880	227879	226283	205667	118676
Q0WTF4	2	0	0.00170899	1.85464	Canga	RM	57092.9	Cytochrome P450 81F3 OS=Arabidopsis thaliana OX=3702 GN=CYP81F3 PE=2 SV=1	41885	49423.5	118576	117825	129429	138022	105193	125593	159258	254184	173464	231876	199807	187576	149696	175974
O22349;P28752;P33627;Q02245;Q43473	18	0	0.00171066	1.43879	Canga	RM	50240.4	Tubulin alpha-3 chain OS=Eleusine indica OX=29674 GN=TUBA3 PE=2 SV=1	1.05659e+06	1.20115e+06	1.28512e+06	1.29319e+06	1.0596e+06	1.11081e+06	1.18265e+06	1.21256e+06	1.61688e+06	1.57338e+06	1.21278e+06	1.33762e+06	2.22335e+06	2.44598e+06	1.55185e+06	1.56516e+06
Q6Z382	8	5	0.00171718	1.59184	Canga	RM	99295.3	Coatomer subunit gamma-2 OS=Oryza sativa subsp. japonica OX=39947 GN=Os07g0201100 PE=2 SV=1	1.25448e+06	1.63762e+06	684319	791324	1.40807e+06	1.4691e+06	793904	851352	1.55665e+06	1.51773e+06	1.53995e+06	1.73634e+06	1.98429e+06	2.30518e+06	1.68031e+06	1.83125e+06
P43643	23	0	0.00172577	1.51512	Canga	RM	49624.3	Elongation factor 1-alpha OS=Nicotiana tabacum OX=4097 PE=2 SV=1	6.64002e+06	6.68012e+06	4.09319e+06	4.79909e+06	5.04341e+06	4.76237e+06	3.44482e+06	3.64361e+06	5.79084e+06	5.5322e+06	9.24969e+06	9.16969e+06	7.2628e+06	6.6534e+06	7.79349e+06	7.79895e+06
Q94K05	8	3	0.00175859	1.31947	Canga	RM	59509.8	T-complex protein 1 subunit theta OS=Arabidopsis thaliana OX=3702 GN=CCT8 PE=1 SV=1	392272	374980	250650	266239	272467	280591	225645	282477	342109	413672	351114	393125	406245	453712	363952	370651
B8ARK7	2	1	0.00176275	2.34558	Canga	RM	54595	NAD-dependent protein deacetylase SRT1 OS=Oryza sativa subsp. indica OX=39946 GN=SRT1 PE=2 SV=1	79389.5	59893.2	46885.1	31860.7	49200.5	35848.4	57516	38444.1	113332	194141	63849.7	41142	133317	130694	154605	104896
Q9SU56	2	1	0.00176934	1.38159	Canga	RM	68897.5	L-galactono-1_4-lactone dehydrogenase_ mitochondrial OS=Arabidopsis thaliana OX=3702 GN=GLDH PE=1 SV=1	55764.8	63718	65088.4	59801.4	50286.5	47314.4	59132.2	45218.5	72261.2	91660.1	64047.2	55985	96670.5	71724.4	88972.9	75315.9
Q0JGZ6;A2WXV8	9	4	0.00177259	1.49762	Canga	RM	34891.1	Fructokinase-1 OS=Oryza sativa subsp. japonica OX=39947 GN=FRK1 PE=1 SV=2	650150	786724	576136	647684	649188	683454	577848	675108	1.13612e+06	748493	695405	712729	1.31253e+06	1.1519e+06	886921	1.21284e+06
F6H9A9	1	0	0.00177695	1.82575	Canga	RM	37741.6	Thiamine thiazole synthase 1_ chloroplastic OS=Vitis vinifera OX=29760 GN=THI1-1 PE=3 SV=1	19046.7	24981.9	17058.2	18225.3	27875.5	30392.2	14826.5	16823.7	50438.1	33117.1	35141.4	39766.1	64085.1	25792.9	22438	38193.5
O24415	1	0	0.00177695	1.82575	Canga	RM	11700.1	60S acidic ribosomal protein P2B OS=Zea mays OX=4577 GN=RPP2B PE=1 SV=1	19046.7	24981.9	17058.2	18225.3	27875.5	30392.2	14826.5	16823.7	50438.1	33117.1	35141.4	39766.1	64085.1	25792.9	22438	38193.5
Q06SG7	9	2	0.00178162	1.41907	Canga	RM	52430.2	ATP synthase subunit beta_ chloroplastic OS=Stigeoclonium helveticum OX=55999 GN=atpB PE=3 SV=1	361650	407570	262608	274199	305321	329021	248949	290628	443336	339393	545281	590459	403537	373191	376057	447957
Q69QJ7	1	0	0.00178274	1.73628	Canga	RM	57552.3	Probable monogalactosyldiacylglycerol synthase 1_ chloroplastic OS=Oryza sativa subsp. japonica OX=39947 GN=MGD1 PE=2 SV=1	34980.1	35458.6	23330.6	28819.8	60081.4	64664.8	48762.9	37542.3	72682.6	77834.6	48101.3	61212.1	103521	84798.4	56813.3	74330.3
Q9C5U3;Q94BQ2	17	13	0.00178517	1.5263	Canga	RM	47419	26S proteasome regulatory subunit 8 homolog A OS=Arabidopsis thaliana OX=3702 GN=RPT6A PE=1 SV=1	573919	563973	419668	436879	499375	508894	541260	570400	600005	700994	633313	641246	1.2221e+06	1.07219e+06	756728	653206
Q8SAE6	1	0	0.00178562	3.308	Canga	RM	14539.5	Profilin OS=Daucus carota OX=4039 PE=1 SV=1	17741.1	18424	539.252	415.019	1775.81	1537.68	891.696	1579.83	13111.5	14705.2	16954	17081.2	12647.7	6994.54	28229	32204.4
O80501	6	1	0.00178804	1.63134	Canga	RM	23244.5	Ras-related protein RABH1b OS=Arabidopsis thaliana OX=3702 GN=RABH1B PE=1 SV=1	532204	644017	381520	309300	403839	417114	577363	547956	701200	786094	598352	567080	1.25603e+06	831265	849898	630872
Q9C5Z2	1	1	0.00179727	2.36864	RM	Canga	38771.9	Eukaryotic translation initiation factor 3 subunit H OS=Arabidopsis thaliana OX=3702 GN=TIF3H1 PE=1 SV=2	5784.25	4693.86	3022.94	3924.9	4761.79	5372.85	2429.75	2618.47	1832.48	2731.71	2407.99	2923.48	662.413	913.849	1688.05	606.936
Q8L7B5	19	4	0.00180899	1.36681	Canga	RM	62377.8	Chaperonin CPN60-like 1_ mitochondrial OS=Arabidopsis thaliana OX=3702 GN=At2g33210 PE=1 SV=1	1.67374e+06	1.79979e+06	1.48913e+06	1.68525e+06	1.79832e+06	1.94575e+06	1.60691e+06	1.72187e+06	2.63732e+06	2.82913e+06	1.6287e+06	1.73084e+06	2.53117e+06	2.63948e+06	2.34336e+06	2.41372e+06
A6MM43	10	1	0.0018366	1.38069	Canga	RM	53879.8	ATP synthase subunit beta_ chloroplastic OS=Buxus microphylla OX=153571 GN=atpB PE=3 SV=1	827385	771723	659390	773759	851014	892217	636977	661183	1.17133e+06	1.10919e+06	788151	898079	1.21416e+06	1.38439e+06	932335	888208
Q9LT27	1	1	0.00183981	102.13	RM	Canga	36735.2	Large ribosomal RNA subunit accumulation protein YCED homolog 1_ chloroplastic OS=Arabidopsis thaliana OX=3702 GN=At3g19810 PE=2 SV=1	7623.85	4983.94	0	56.3755	1788.25	725.832	177.629	616.081	0	0	0	66.4177	0	0	0	89.971
Q84NP7	4	3	0.00184867	3.38142	RM	Canga	94310.7	Probable AMP deaminase OS=Oryza sativa subsp. japonica OX=39947 GN=AMPD PE=2 SV=1	4.46318e+07	3.02597e+07	9.55109e+06	1.01013e+07	8.23258e+06	7.22646e+06	9.52173e+06	9.85589e+06	5.89779e+06	6.45099e+06	2.97008e+06	3.28507e+06	2.88838e+06	3.16358e+06	6.42879e+06	7.17757e+06
F4JMI5	1	0	0.00185367	1.73703	Canga	RM	57453.1	Putative glucuronosyltransferase PGSIP7 OS=Arabidopsis thaliana OX=3702 GN=PGSIP7 PE=3 SV=1	45423.7	25257.6	41047.9	45607.4	51527.1	46790.3	34934.5	36624	55097.6	41754.9	88773.5	94518.7	87328.6	90988.9	59316.7	50599.6
Q9LSS8	1	0	0.00185367	1.73703	Canga	RM	37462.2	Putative pumilio homolog 19 OS=Arabidopsis thaliana OX=3702 GN=APUM19 PE=3 SV=2	45423.7	25257.6	41047.9	45607.4	51527.1	46790.3	34934.5	36624	55097.6	41754.9	88773.5	94518.7	87328.6	90988.9	59316.7	50599.6
Q945F4	7	2	0.00185411	1.30968	RM	Canga	17512.6	Eukaryotic translation initiation factor 5A-2 OS=Medicago sativa OX=3879 PE=2 SV=1	375968	361105	266123	230693	275186	262175	279497	297068	213243	273948	213563	222066	207617	246321	214779	201127
Q9AUV6;Q2QS14;Q2QS13	8	2	0.00187145	1.52468	Canga	RM	53469.1	UDP-glucose 6-dehydrogenase 3 OS=Oryza sativa subsp. japonica OX=39947 GN=UGD3 PE=2 SV=1	771328	680221	709338	634150	660436	614165	1.22376e+06	909692	1.13112e+06	1.30476e+06	939806	827932	1.4886e+06	1.50587e+06	1.24568e+06	1.01397e+06
P30298	18	3	0.00187463	1.44068	Canga	RM	92642.9	Sucrose synthase 2 OS=Oryza sativa subsp. japonica OX=39947 GN=SUS2 PE=1 SV=2	1.2589e+06	1.45035e+06	1.31898e+06	1.49949e+06	1.70687e+06	2.0376e+06	1.54563e+06	1.72859e+06	1.56231e+06	1.7923e+06	2.34906e+06	2.60329e+06	2.99377e+06	2.57672e+06	2.15237e+06	2.0456e+06
P53535	20	8	0.0018786	1.5254	Canga	RM	111214	Alpha-1_4 glucan phosphorylase L-2 isozyme_ chloroplastic/amyloplastic OS=Solanum tuberosum OX=4113 GN=STP-1 PE=1 SV=1	2.80878e+06	2.77672e+06	1.57914e+06	1.60305e+06	1.54118e+06	1.46418e+06	1.58529e+06	1.65047e+06	2.38385e+06	2.07228e+06	3.41799e+06	3.34266e+06	3.30837e+06	2.43856e+06	3.07407e+06	2.85661e+06
A2Y5L9;Q0DHF6	8	4	0.00188795	1.47965	Canga	RM	66113.9	Pyruvate decarboxylase 1 OS=Oryza sativa subsp. indica OX=39946 GN=PDC1 PE=2 SV=1	455053	520963	557550	607012	766715	813978	545784	642133	1.03484e+06	962843	612348	671726	1.08886e+06	937686	912293	1.0433e+06
Q8GUK4	7	3	0.00189505	7.41061	RM	Canga	81993.3	Subtilisin-like protease SBT3.13 OS=Arabidopsis thaliana OX=3702 GN=SBT3.13 PE=2 SV=1	8.56982e+07	6.61468e+07	2.63354e+07	3.02148e+07	1.56058e+07	1.3947e+07	4.34828e+06	4.20545e+06	5.28677e+06	4.56552e+06	6.21992e+06	5.86462e+06	3.04543e+06	2.71688e+06	2.9204e+06	2.6438e+06
B7F958	7	3	0.00189518	1.2848	Canga	RM	53684.1	UDP-glucose 6-dehydrogenase 2 OS=Oryza sativa subsp. japonica OX=39947 GN=UGD2 PE=2 SV=1	246565	272098	302162	288804	281007	305631	291737	310829	430863	367064	285596	288433	355597	420938	416311	388739
Q6ZLK0	3	2	0.00190017	1.5676	Canga	RM	48446.9	Dolichyl-diphosphooligosaccharide--protein glycosyltransferase 48 kDa subunit OS=Oryza sativa subsp. japonica OX=39947 GN=OST48 PE=2 SV=1	372394	232289	228823	246979	291258	245694	235806	227954	394490	305720	329165	333896	639940	557359	355522	346395
Q96283	5	0	0.00190084	1.50545	Canga	RM	24019.9	Ras-related protein RABA2c OS=Arabidopsis thaliana OX=3702 GN=RABA2C PE=2 SV=4	333991	415303	322964	377848	397188	418867	319787	365817	664715	523285	351880	381372	698726	704313	554442	564992
Q8H173	5	1	0.00190317	1.6589	RM	Canga	30825	40S ribosomal protein Sa-2 OS=Arabidopsis thaliana OX=3702 GN=RPSaB PE=1 SV=2	3.72371e+06	2.68929e+06	2.90757e+06	2.04799e+06	2.98923e+06	2.35449e+06	1.93864e+06	1.41019e+06	1.26902e+06	1.45195e+06	1.26615e+06	1.12851e+06	1.85474e+06	1.9364e+06	1.58447e+06	1.60177e+06
P04045	21	9	0.00190455	1.444	Canga	RM	110133	Alpha-1_4 glucan phosphorylase L-1 isozyme_ chloroplastic/amyloplastic OS=Solanum tuberosum OX=4113 PE=1 SV=2	4.64175e+06	4.80564e+06	2.94858e+06	3.24723e+06	2.84816e+06	2.86037e+06	4.53398e+06	4.81373e+06	6.30646e+06	5.40336e+06	4.4683e+06	4.47366e+06	6.44471e+06	6.02493e+06	5.73714e+06	5.47143e+06
Q2QLY5	21	2	0.00191147	1.39377	Canga	RM	84926.9	5-methyltetrahydropteroyltriglutamate--homocysteine methyltransferase 1 OS=Oryza sativa subsp. japonica OX=39947 GN=Os12g0623900 PE=2 SV=1	4.11803e+06	4.79225e+06	3.19313e+06	3.24812e+06	3.09567e+06	3.25991e+06	4.06985e+06	4.36008e+06	4.78567e+06	4.1414e+06	5.19745e+06	5.00167e+06	7.10407e+06	6.38233e+06	4.72309e+06	4.66827e+06
Q0JC44	1	1	0.00191772	3.65046	Canga	RM	26682.8	Probable calcium-binding protein CML22 OS=Oryza sativa subsp. japonica OX=39947 GN=CML22 PE=3 SV=1	7331.65	9843.17	4658.59	5052.33	7805.53	9500.93	6744.99	10294.8	44697.1	6392.67	19486.7	20743.1	19180.4	26958	11981.3	74085.6
Q9ZUI6	2	1	0.00192207	3.3557	RM	Canga	95468.4	AP-1 complex subunit gamma-2 OS=Arabidopsis thaliana OX=3702 GN=At1g60070 PE=1 SV=2	19877.3	16768.5	100479	103075	29207.8	26238.7	51500.2	51811.7	7652.94	11693.4	21622.2	24102.8	12978.4	13059.2	12407.5	15373.5
Q6VAG1	17	1	0.00192508	1.42784	Canga	RM	50422.5	Tubulin alpha-1 chain OS=Gossypium hirsutum OX=3635 PE=2 SV=1	1.06371e+06	1.19801e+06	1.28056e+06	1.2662e+06	1.0459e+06	1.07182e+06	1.1594e+06	1.15463e+06	1.55585e+06	1.5736e+06	1.18079e+06	1.29511e+06	2.18428e+06	2.34938e+06	1.48902e+06	1.56556e+06
O98462	2	1	0.00192729	2.10619	Canga	RM	39066	DNA-directed RNA polymerase subunit alpha OS=Spirogyra maxima OX=3180 GN=rpoA PE=3 SV=1	143053	162218	43690.2	61217.7	79529.8	133175	136684	158759	253490	454762	162725	193147	235062	186171	201833	246979
Q39980	4	0	0.00192771	1.72061	Canga	RM	41332.4	Vetispiradiene synthase 3 (Fragment) OS=Hyoscyamus muticus OX=35626 PE=1 SV=1	540607	562386	332609	370901	521912	561759	563334	648626	968040	1.37923e+06	565248	627681	1.0318e+06	1.02155e+06	619794	844831
P22275	17	3	0.00194054	1.45729	Canga	RM	50245.3	Tubulin alpha-3 chain OS=Zea mays OX=4577 GN=TUBA3 PE=2 SV=1	796447	817349	1.0083e+06	967966	792384	832767	908362	896087	1.16368e+06	1.15899e+06	988593	1.09142e+06	1.74224e+06	1.92172e+06	1.06778e+06	1.09526e+06
Q9LKR3	30	1	0.00194529	1.26785	Canga	RM	73914.5	Heat shock 70 kDa protein BIP1 OS=Arabidopsis thaliana OX=3702 GN=BIP1 PE=1 SV=1	3.77655e+06	3.62902e+06	3.78296e+06	3.6185e+06	3.82301e+06	3.52965e+06	3.32641e+06	3.29887e+06	4.78491e+06	4.51399e+06	3.87538e+06	3.59007e+06	5.88498e+06	5.25028e+06	4.37955e+06	4.21601e+06
O20241	16	0	0.00195663	1.34768	Canga	RM	53247.3	Ribulose bisphosphate carboxylase large chain OS=Nandina domestica OX=41776 GN=rbcL PE=3 SV=3	1.804e+06	1.96149e+06	1.15912e+06	1.27249e+06	1.27101e+06	1.35653e+06	1.66248e+06	1.77376e+06	2.18691e+06	2.62402e+06	1.82865e+06	2.0481e+06	2.06757e+06	2.02477e+06	1.83596e+06	1.90775e+06
Q9FZC4	5	4	0.0019598	1.21418	Canga	RM	60045.8	Berberine bridge enzyme-like 3 OS=Arabidopsis thaliana OX=3702 GN=FOX1 PE=2 SV=1	690665	650080	668043	648268	876288	718181	687548	614405	853422	866914	789315	758352	902389	984145	861188	727212
Q8RWZ3	5	3	0.00196142	1.62885	Canga	RM	92340.5	Probable acyl-CoA dehydrogenase IBR3 OS=Arabidopsis thaliana OX=3702 GN=IBR3 PE=1 SV=1	527313	462074	365478	401490	381476	390979	637632	733599	858710	863289	491370	544462	998402	855285	795056	946004
Q42711	19	6	0.00196394	1.39204	Canga	RM	47530.2	Monodehydroascorbate reductase_ seedling isozyme OS=Cucumis sativus OX=3659 PE=2 SV=1	4.25912e+06	4.6018e+06	2.45195e+06	2.58862e+06	2.70323e+06	2.8044e+06	2.62008e+06	2.83117e+06	4.26766e+06	3.79893e+06	4.12532e+06	4.12815e+06	4.93137e+06	5.19166e+06	4.02015e+06	4.14341e+06
Q9M439	1	0	0.00196707	2.14901	RM	Canga	42819.1	Branched-chain-amino-acid aminotransferase 2_ chloroplastic OS=Arabidopsis thaliana OX=3702 GN=BCAT2 PE=1 SV=1	291486	288324	105902	128504	214065	239847	132741	157529	91511.5	80867	71418.7	70646.6	123359	185855	53667.4	47845.6
P32978	9	1	0.00197212	1.35046	Canga	RM	51815.2	ATP synthase subunit beta_ chloroplastic OS=Chlorella vulgaris OX=3077 GN=atpB PE=3 SV=1	371340	340557	269309	248960	311809	307472	314118	301478	410521	340183	360959	328416	553516	444468	484288	406587
O49845	21	5	0.00197534	1.22318	Canga	RM	92163.9	Sucrose synthase isoform 2 OS=Daucus carota OX=4039 PE=2 SV=1	2.51812e+06	2.83124e+06	2.35888e+06	2.68112e+06	2.43496e+06	2.54427e+06	2.36236e+06	2.62168e+06	3.51583e+06	3.53031e+06	2.48546e+06	2.84203e+06	3.4017e+06	3.407e+06	2.79667e+06	2.91599e+06
P33623	18	0	0.00198425	1.40901	Canga	RM	50302.4	Tubulin alpha-1 chain OS=Anemia phyllitidis OX=12940 GN=TUBA1 PE=2 SV=1	1.04825e+06	1.19541e+06	1.32872e+06	1.34639e+06	1.06489e+06	1.09971e+06	1.16038e+06	1.15481e+06	1.55948e+06	1.59613e+06	1.20454e+06	1.31241e+06	2.15133e+06	2.31881e+06	1.5059e+06	1.59402e+06
Q9SK66	5	3	0.0020214	1.5791	Canga	RM	44049.9	NADH dehydrogenase [ubiquinone] 1 alpha subcomplex subunit 9_ mitochondrial OS=Arabidopsis thaliana OX=3702 GN=At2g20360 PE=1 SV=2	179257	174717	107422	115547	129798	131524	157928	163743	278232	311692	203885	198290	188069	312244	152815	186429
P18123	5	1	0.00204121	2.89996	Canga	RM	57195.4	Catalase isozyme 3 OS=Zea mays OX=4577 GN=CAT3 PE=2 SV=2	442374	435179	203539	249993	248298	337845	280874	264780	598892	755910	426008	447399	2.90593e+06	775246	583929	648951
O24534	19	1	0.00204465	1.26698	Canga	RM	49586.3	Elongation factor 1-alpha OS=Vicia faba OX=3906 PE=2 SV=1	2.13514e+06	2.46599e+06	2.08453e+06	2.31394e+06	2.11115e+06	2.20813e+06	1.8098e+06	2.03659e+06	2.98015e+06	2.75926e+06	2.13513e+06	2.20073e+06	3.21908e+06	2.67067e+06	2.76405e+06	3.01895e+06
Q39256	19	8	0.00205996	1.4561	Canga	RM	72054.2	Polyubiquitin 8 OS=Arabidopsis thaliana OX=3702 GN=UBQ8 PE=3 SV=1	5.91245e+06	6.12767e+06	3.81647e+06	3.73924e+06	4.38043e+06	4.3228e+06	4.1678e+06	4.22895e+06	5.72041e+06	4.78419e+06	5.96793e+06	5.8067e+06	9.04092e+06	8.23202e+06	6.9495e+06	6.93117e+06
Q43130	16	2	0.00207079	1.78371	Canga	RM	48691.2	Enolase OS=Mesembryanthemum crystallinum OX=3544 GN=PGH1 PE=2 SV=1	4.54586e+06	4.44235e+06	1.60404e+06	1.74794e+06	2.88533e+06	3.14801e+06	2.21617e+06	2.41015e+06	3.73227e+06	4.06955e+06	5.94979e+06	6.20122e+06	6.34845e+06	6.68842e+06	3.92422e+06	4.11117e+06
P49034	20	3	0.00210932	1.37275	Canga	RM	92201	Sucrose synthase OS=Alnus glutinosa OX=3517 GN=SUS1 PE=2 SV=1	2.12219e+06	2.1059e+06	2.25848e+06	2.48933e+06	2.05128e+06	2.05725e+06	2.25079e+06	2.37104e+06	3.2021e+06	3.0372e+06	2.22698e+06	2.23236e+06	3.87821e+06	3.91536e+06	2.97531e+06	2.83883e+06
P93212;Q41246	10	1	0.00211981	1.40904	Canga	RM	28928.3	14-3-3 protein 7 OS=Solanum lycopersicum OX=4081 GN=TFT7 PE=2 SV=2	732758	851749	724451	821979	922307	977712	727479	773503	933210	1.13581e+06	982176	1.03075e+06	1.52714e+06	1.60338e+06	895774	1.09556e+06
P42896	18	2	0.00212594	1.44656	Canga	RM	48140.6	Enolase OS=Ricinus communis OX=3988 PE=2 SV=1	4.40966e+06	4.40349e+06	2.49135e+06	2.52077e+06	3.05273e+06	3.15014e+06	3.01614e+06	3.20172e+06	4.33641e+06	4.83832e+06	4.43512e+06	4.55343e+06	5.88144e+06	6.26981e+06	3.87527e+06	3.77676e+06
P21239	19	3	0.00212857	1.23405	Canga	RM	57749.3	RuBisCO large subunit-binding protein subunit alpha_ chloroplastic (Fragment) OS=Brassica napus OX=3708 PE=2 SV=2	1.12152e+06	1.01166e+06	906530	1.02007e+06	1.03595e+06	1.10376e+06	1.09792e+06	1.17036e+06	1.25563e+06	1.41015e+06	1.20933e+06	1.25863e+06	1.56846e+06	1.51528e+06	1.1607e+06	1.07151e+06
Q96558	11	3	0.00213067	1.44173	Canga	RM	53512.1	UDP-glucose 6-dehydrogenase 1 OS=Glycine max OX=3847 GN=UGD1 PE=2 SV=1	1.10242e+06	869140	764406	682550	675434	634386	1.14939e+06	847371	1.07708e+06	1.3087e+06	1.06707e+06	937965	1.40086e+06	1.55165e+06	1.30778e+06	1.04464e+06
O04899	5	1	0.00213333	1.71746	RM	Canga	27256.4	Caffeoyl-CoA O-methyltransferase 5 OS=Nicotiana tabacum OX=4097 GN=CCOAOMT5 PE=2 SV=1	3.67888e+06	2.55329e+06	3.3781e+06	2.33676e+06	3.33269e+06	2.61613e+06	2.03471e+06	1.43454e+06	1.19135e+06	1.33388e+06	1.5031e+06	1.07293e+06	1.81744e+06	1.56445e+06	2.4026e+06	1.55422e+06
Q84JS1	1	0	0.00213561	1.82349	RM	Canga	47506	Pectin acetylesterase 6 OS=Arabidopsis thaliana OX=3702 GN=PAE6 PE=2 SV=1	167350	118026	69632.9	82319.1	60465.7	62461.3	70078.8	73168.6	64972.3	42045.3	43611.9	40871	36064.6	39416.9	69643.3	49175.6
M4IQS1	1	1	0.00214256	1.54437	Canga	RM	60778	Probable CoA ligase CCL10 OS=Humulus lupulus OX=3486 GN=CCL10 PE=2 SV=1	51764.3	62057.1	74365	76418	79166.2	79042	87035.5	92158.1	102212	151366	82339.2	81257.5	134389	160341	108774	109043
Q9SYM9	4	2	0.0021445	1.35089	Canga	RM	40340.5	Receptor-like serine/threonine-protein kinase At1g78530 OS=Arabidopsis thaliana OX=3702 GN=At1g78530 PE=2 SV=1	203895	208023	180515	217586	153627	157352	235690	273058	250013	326604	241119	268735	280247	332523	261656	240705
Q9M9H3	5	3	0.00214782	1.71486	Canga	RM	19635.1	Embryogenesis-like protein OS=Arabidopsis thaliana OX=3702 GN=EML PE=1 SV=1	1.87083e+06	1.97315e+06	603097	557170	833024	903803	848614	871308	1.60102e+06	1.59315e+06	1.91665e+06	1.9718e+06	1.65584e+06	1.90247e+06	1.71098e+06	2.15753e+06
O04856	1	0	0.00215749	2.24527	Canga	RM	37007	Serine/threonine-protein phosphatase PP1 isozyme 1 OS=Nicotiana tabacum OX=4097 GN=NPP1 PE=2 SV=1	52574.8	65574.4	64695.9	66583	68874.3	74068	101151	105516	107722	142599	112264	108315	289366	356623	103700	124415
O04603	1	0	0.00215887	2.3111	RM	Canga	28457.9	50S ribosomal protein L5_ chloroplastic OS=Arabidopsis thaliana OX=3702 GN=RPL5 PE=2 SV=1	8325.73	10053.8	6962.9	7441.31	8925.88	10680.2	13930.6	15574.8	1130.57	2175.11	7058.49	6945.62	2330.95	6892.66	4164.12	4738.1
Q9LF57	3	3	0.0021761	7.48969	Canga	RM	17223.7	Heavy metal-associated isoprenylated plant protein 21 OS=Arabidopsis thaliana OX=3702 GN=HIPP21 PE=1 SV=1	476.612	2474.84	389.767	465.671	2876.17	3332.32	909.678	1099.64	7929.53	2313.68	7310.44	9357.54	1982.47	2399.71	26232.1	32535.8
P33630	17	0	0.00218827	1.41867	Canga	RM	50034.2	Tubulin beta-1 chain OS=Anemia phyllitidis OX=12940 GN=TUBB1 PE=2 SV=1	1.57329e+06	1.46486e+06	1.4868e+06	1.53706e+06	1.42351e+06	1.40776e+06	1.37196e+06	1.29774e+06	1.89914e+06	1.93041e+06	1.55537e+06	1.44401e+06	2.95375e+06	2.59809e+06	2.10434e+06	1.91896e+06
Q29U70	3	2	0.00220748	1.83404	Canga	RM	40924.7	Isoflavone 4'-O-methyltransferase OS=Medicago truncatula OX=3880 GN=HI4'OMT PE=1 SV=1	164304	196003	153343	180980	124875	133461	245123	306732	372566	280011	224414	201781	554250	446047	350547	330279
P46667	3	2	0.00221101	2.08183	Canga	RM	34961.8	Homeobox-leucine zipper protein ATHB-5 OS=Arabidopsis thaliana OX=3702 GN=ATHB-5 PE=1 SV=1	501244	549787	88764.9	91542.6	134484	138422	94348.3	99480.2	373191	412275	404370	449601	392474	435931	526038	541229
O04499	6	0	0.00221269	1.4549	Canga	RM	60807.8	2_3-bisphosphoglycerate-independent phosphoglycerate mutase 1 OS=Arabidopsis thaliana OX=3702 GN=PGM1 PE=1 SV=3	447478	395831	466942	551239	562452	613012	552030	632701	840134	798046	518475	578130	816355	1.0583e+06	776923	755779
O81355	5	1	0.00221782	1.56741	Canga	RM	33822.6	Phenylcoumaran benzylic ether reductase Pyrc5 OS=Pyrus communis OX=23211 GN=PYRC5 PE=1 SV=1	647838	508817	329187	398236	525154	476845	758625	700718	556071	669822	1.01854e+06	925343	895884	920916	982058	842434
P09678	3	1	0.0022306	1.76474	Canga	RM	15285.8	Superoxide dismutase [Cu-Zn] OS=Brassica oleracea var. capitata OX=3716 GN=SODCC PE=1 SV=2	1.00297e+06	729890	650939	479602	605184	497235	367106	301960	900189	780004	936721	660410	1.18234e+06	1.19671e+06	1.4184e+06	1.1046e+06
P28412;P28447	15	1	0.00223308	1.35359	Canga	RM	51942.8	Ribulose bisphosphate carboxylase large chain (Fragment) OS=Epacris sp. OX=4344 GN=rbcL PE=3 SV=1	1.7999e+06	1.96445e+06	1.13448e+06	1.24982e+06	1.27116e+06	1.36165e+06	1.6575e+06	1.76873e+06	2.19757e+06	2.63937e+06	1.79955e+06	2.01793e+06	2.08923e+06	2.05132e+06	1.82234e+06	1.90694e+06
Q6ZIV7	12	5	0.0022437	1.50559	Canga	RM	31551	Hypersensitive-induced response protein 1 OS=Oryza sativa subsp. japonica OX=39947 GN=HIR1 PE=1 SV=1	3.61327e+06	3.38323e+06	1.86658e+06	1.74423e+06	2.27233e+06	2.26544e+06	2.39856e+06	2.19856e+06	2.9257e+06	3.03418e+06	3.47936e+06	3.0956e+06	4.78561e+06	4.65487e+06	3.68473e+06	4.06359e+06
P24902	6	1	0.0022538	1.30914	Canga	RM	18010.6	Actin (Fragment) OS=Pinus contorta OX=3339 PE=3 SV=1	1.15887e+06	1.35353e+06	919529	973548	970514	1.01532e+06	909788	984864	1.22904e+06	1.58024e+06	1.4161e+06	1.57965e+06	1.4753e+06	1.38731e+06	1.12592e+06	1.05393e+06
Q84VW9	25	2	0.00228011	1.49009	Canga	RM	110730	Phosphoenolpyruvate carboxylase 3 OS=Arabidopsis thaliana OX=3702 GN=PPC3 PE=1 SV=2	2.20033e+06	2.2918e+06	1.09747e+06	1.13646e+06	1.10185e+06	1.10636e+06	1.16043e+06	1.09806e+06	2.14374e+06	2.33443e+06	1.88313e+06	1.87045e+06	1.88307e+06	2.40397e+06	2.12019e+06	2.03928e+06
Q8MBQ1;A7Y3E6;Q7H8M1;Q8MBQ2;Q8MBQ3;P07137	9	2	0.00228883	1.38091	Canga	RM	52946.6	ATP synthase subunit beta_ chloroplastic OS=Ipomoea aquatica OX=89636 GN=atpB PE=3 SV=1	731248	644114	590781	686435	774486	808135	547158	580989	1.01989e+06	1.01654e+06	705083	757878	1.04072e+06	1.23545e+06	803199	827524
Q688R3	1	1	0.00229932	2.35364	Canga	RM	63863.3	Zinc finger CCCH domain-containing protein 33 OS=Oryza sativa subsp. japonica OX=39947 GN=Os05g0128200 PE=2 SV=1	15225.2	13658.8	29383.8	28502.2	11476.8	9557.47	32129.6	24976.7	29289.3	44816.6	43706.1	40317.9	97682.1	67875	23424.3	41028.9
Q9FUW6	7	1	0.00229935	1.57919	Canga	RM	34190.3	Phenylcoumaran benzylic ether reductase Betv6 OS=Betula pendula OX=3505 GN=BETV6 PE=1 SV=1	582168	489124	317407	339059	457343	409809	443336	439255	454023	438749	920432	858432	770510	694822	733982	620688
Q8MBM3;Q8MBM4	9	1	0.00231257	1.38865	Canga	RM	52905.6	ATP synthase subunit beta_ chloroplastic OS=Convolvulus arvensis OX=4123 GN=atpB PE=3 SV=1	781631	689123	653859	739402	892527	930081	638382	708285	1.09649e+06	1.16883e+06	869258	908908	1.219e+06	1.42868e+06	843912	843061
P27396	7	0	0.00231889	1.72086	Canga	RM	17771.3	17.8 kDa class I heat shock protein OS=Daucus carota OX=4039 PE=3 SV=1	933800	1.11007e+06	294703	369618	416488	456607	460034	523813	1.2556e+06	1.2044e+06	874134	907105	833415	856268	936385	988635
Q40106;Q56YW9;Q76FS2;Q9ASR0	22	0	0.00232677	1.34079	Canga	RM	51025.1	Tubulin beta-2 chain OS=Lupinus albus OX=3870 GN=TUBB2 PE=3 SV=1	3.00281e+06	2.80507e+06	2.40298e+06	2.69102e+06	2.35706e+06	2.4437e+06	2.40602e+06	2.59511e+06	3.67342e+06	3.27072e+06	2.62983e+06	2.78545e+06	4.57125e+06	4.33043e+06	3.35398e+06	3.14435e+06
Q9SWF5	18	1	0.00233107	1.1871	Canga	RM	53910.8	Adenosylhomocysteinase OS=Solanum lycopersicum OX=4081 GN=SAHH PE=2 SV=1	2.1762e+06	2.12078e+06	1.93584e+06	1.98204e+06	1.97772e+06	2.10664e+06	1.99641e+06	2.00576e+06	2.4291e+06	2.72197e+06	2.11225e+06	2.295e+06	2.8292e+06	2.68343e+06	2.13175e+06	2.14866e+06
O81836	1	1	0.00233755	7.60632	RM	Canga	34306.3	Protein SPOROCYTELESS OS=Arabidopsis thaliana OX=3702 GN=SPL PE=1 SV=1	2413.61	2153.11	1790.18	1934.08	2149.69	2597.37	495.912	799.852	172.816	0	713.815	831.776	156.163	9.77419	0	0.115083
Q75HE6	2	1	0.00236563	4.48358	RM	Canga	67058.2	Probable methylenetetrahydrofolate reductase OS=Oryza sativa subsp. japonica OX=39947 GN=Os03g0815200 PE=2 SV=1	5309.19	3428.34	5537.96	5468.49	2267.6	1361.4	8261.72	7053.66	1246.4	2431.71	787.387	55.1777	2255.34	223.92	451.729	1177.24
Q40034	14	0	0.00237599	1.39246	Canga	RM	49484.1	Elongation factor 1-alpha OS=Hordeum vulgare OX=4513 GN=BLT63 PE=1 SV=1	1.57012e+06	1.87805e+06	2.07488e+06	2.32037e+06	1.72094e+06	1.80522e+06	1.26777e+06	1.42747e+06	2.64609e+06	2.73796e+06	1.84805e+06	1.87009e+06	2.76967e+06	2.54072e+06	2.54418e+06	2.62786e+06
Q9SZP8	4	2	0.0023877	1.38939	Canga	RM	48987.3	Eukaryotic translation initiation factor 4B3 OS=Arabidopsis thaliana OX=3702 GN=EIF4B3 PE=1 SV=1	183897	159928	203862	220301	256242	265313	206239	213935	267892	262115	305430	335114	212186	266994	366361	359376
P51090;P51081	8	0	0.00240808	1.57278	Canga	RM	43100.6	Chalcone synthase OS=Vitis vinifera OX=29760 GN=CHS PE=2 SV=1	1.69657e+06	1.40207e+06	886566	1.08171e+06	1.57029e+06	1.40336e+06	2.2074e+06	2.31597e+06	2.14525e+06	1.95811e+06	2.85019e+06	3.04281e+06	2.7731e+06	2.43496e+06	2.63733e+06	1.9186e+06
Q43695;Q41782	19	0	0.00240849	1.33796	Canga	RM	50494.5	Tubulin beta-3 chain OS=Zea mays OX=4577 GN=TUBB3 PE=2 SV=1	2.80166e+06	2.60194e+06	2.2103e+06	2.47198e+06	2.16621e+06	2.24269e+06	2.22106e+06	2.37663e+06	3.23054e+06	3.10331e+06	2.42783e+06	2.57331e+06	4.23642e+06	3.98696e+06	3.07381e+06	2.91285e+06
Q9LHA8	33	4	0.00241181	1.35238	Canga	RM	71500.8	Heat shock 70 kDa protein 4 OS=Arabidopsis thaliana OX=3702 GN=HSP70-4 PE=1 SV=1	3.41572e+06	3.27648e+06	4.01505e+06	3.98631e+06	3.51946e+06	3.41593e+06	4.00083e+06	3.82663e+06	5.12393e+06	5.6336e+06	3.77408e+06	3.6518e+06	6.09849e+06	6.24902e+06	4.7662e+06	4.53921e+06
C5X2M4	1	0	0.00243739	2.38121	Canga	RM	37165.7	Thiamine thiazole synthase 2_ chloroplastic OS=Sorghum bicolor OX=4558 GN=THI1-2 PE=3 SV=1	812291	851500	159785	170596	231736	252784	271891	276601	526873	451401	917341	952962	834420	895887	871854	1.75762e+06
P09204;P09205	15	1	0.00243757	1.36307	Canga	RM	50213.6	Tubulin alpha-1 chain OS=Chlamydomonas reinhardtii OX=3055 GN=TUBA1 PE=1 SV=1	1.28325e+06	1.4088e+06	1.05921e+06	1.079e+06	1.05716e+06	1.07868e+06	1.03135e+06	1.06201e+06	1.77752e+06	1.68781e+06	1.05035e+06	1.16388e+06	1.72855e+06	1.64032e+06	1.63067e+06	1.66952e+06
P52904	6	4	0.0024377	1.33577	Canga	RM	39021.7	Pyruvate dehydrogenase E1 component subunit beta_ mitochondrial OS=Pisum sativum OX=3888 PE=2 SV=1	794344	903451	455617	473897	629582	690307	643834	630524	878796	878586	858562	867325	887858	940144	770944	892603
P16868	3	0	0.00248406	1.4205	RM	Canga	16841.6	Histone H2B.4 OS=Volvox carteri OX=3067 PE=3 SV=3	201249	230903	187323	219079	286473	281912	195441	247740	204575	150050	111937	120712	164857	158297	200013	191998
P46602	2	1	0.00250499	1.59815	Canga	RM	35089.4	Homeobox-leucine zipper protein HAT3 OS=Arabidopsis thaliana OX=3702 GN=HAT3 PE=1 SV=2	26212.4	24733.7	19148.8	17313.7	19690	18074.2	34170.6	27700.8	30249.8	45399.6	40150.4	36549.9	22906.3	51668.7	42121.7	29877.4
Q41608	19	6	0.00251006	1.20033	Canga	RM	92653.8	Sucrose synthase 1 OS=Tulipa gesneriana OX=13306 PE=2 SV=1	1.73737e+06	1.89138e+06	1.57266e+06	1.88886e+06	1.75354e+06	1.81571e+06	1.7069e+06	1.92393e+06	2.23249e+06	1.7683e+06	2.1302e+06	2.24435e+06	2.64786e+06	2.19016e+06	1.99675e+06	1.94306e+06
A0A2U7XUE3	4	2	0.00251469	1.25807	Canga	RM	23552	Chalcone isomerase-like protein 2 OS=Humulus lupulus OX=3486 GN=CHIL2 PE=1 SV=1	609838	589333	664016	729772	665307	671871	694011	740618	933875	764146	673586	749823	1.0488e+06	977665	828592	772752
O23755	40	14	0.00253411	1.5244	Canga	RM	94768.7	Elongation factor 2 OS=Beta vulgaris OX=161934 PE=2 SV=1	5.91142e+06	6.92375e+06	3.4071e+06	3.48799e+06	3.25517e+06	3.31841e+06	2.79649e+06	2.99896e+06	5.43346e+06	4.97397e+06	7.27824e+06	7.34148e+06	6.13427e+06	5.4571e+06	6.40994e+06	5.90377e+06
Q9SI17	2	0	0.00253465	1.44225	Canga	RM	37774.1	Peroxidase 14 OS=Arabidopsis thaliana OX=3702 GN=PER14 PE=3 SV=1	62639.4	72411.7	55820.5	71861.5	64394.1	68381.4	64131	66260.2	72628.6	122480	62999.9	88116.6	99632	133525	95183.7	83912.9
P93819	10	2	0.00253891	1.41955	Canga	RM	35913.2	Malate dehydrogenase 1_ cytoplasmic OS=Arabidopsis thaliana OX=3702 GN=MDH1 PE=1 SV=2	1.96523e+06	1.67344e+06	1.74958e+06	2.14354e+06	1.26882e+06	1.22576e+06	1.11546e+06	1.15777e+06	2.00975e+06	1.73967e+06	2.2985e+06	2.29852e+06	2.53972e+06	2.20607e+06	2.45311e+06	1.91457e+06
A5H452	5	2	0.00254108	1.40826	Canga	RM	33994.4	Peroxidase 70 OS=Zea mays OX=4577 GN=PER70 PE=1 SV=1	318077	326639	247557	241933	260223	274253	323992	380264	442668	591750	305881	332567	442188	380845	400989	444816
Q8H0F6	2	0	0.00255096	1.3656	Canga	RM	24401.8	Chalcone--flavanone isomerase 3 OS=Lotus japonicus OX=34305 GN=CHI3 PE=2 SV=1	661105	584843	341477	382119	412383	416934	410167	417548	618261	636523	526815	557976	761626	694847	583026	573377
P34824	13	0	0.00255405	1.49331	Canga	RM	49520.2	Elongation factor 1-alpha OS=Hordeum vulgare OX=4513 PE=1 SV=1	996271	1.22929e+06	1.34756e+06	1.59445e+06	1.02833e+06	1.08788e+06	771770	887146	1.8194e+06	1.93664e+06	1.19478e+06	1.14512e+06	1.85917e+06	1.75136e+06	1.75844e+06	1.88931e+06
Q9LIP2	5	0	0.00257125	1.41736	Canga	RM	29599.5	Proteasome subunit beta type-5-B OS=Arabidopsis thaliana OX=3702 GN=PBE2 PE=1 SV=1	574332	689979	303885	343243	466818	508397	337267	396156	577770	654384	604177	666338	617912	614168	673241	722957
Q9SC19	8	0	0.00257241	1.433	Canga	RM	42489.8	Probable UDP-arabinopyranose mutase 1 OS=Solanum tuberosum OX=4113 GN=UPTG1 PE=1 SV=2	2.11432e+06	2.42238e+06	1.09821e+06	1.2302e+06	2.15757e+06	2.29461e+06	1.92294e+06	2.13203e+06	2.78796e+06	2.86144e+06	2.43016e+06	2.79992e+06	2.73058e+06	2.6232e+06	2.84445e+06	2.95068e+06
Q9XF97	7	3	0.00258295	1.3171	Canga	RM	44926	60S ribosomal protein L4 OS=Prunus armeniaca OX=36596 GN=RPL4 PE=2 SV=1	900611	976418	630939	698540	821882	856307	838492	986707	1.12802e+06	1.37161e+06	871490	956338	1.23568e+06	1.19613e+06	1.02479e+06	1.05351e+06
Q9FVT2	4	0	0.00259982	1.38978	Canga	RM	46628.6	Probable elongation factor 1-gamma 2 OS=Arabidopsis thaliana OX=3702 GN=At1g57720 PE=1 SV=1	69781.3	92314.4	93600.8	98233.7	90163.2	117375	99813.3	124468	113178	145508	109024	113668	186988	152359	135123	136173
F4IFD0	5	0	0.00260218	1.27242	Canga	RM	76079.5	Protein MAIN-LIKE 2 OS=Arabidopsis thaliana OX=3702 GN=At2g04865 PE=1 SV=1	427697	464847	357379	349867	338579	346409	303727	315461	467815	343582	469620	497210	494033	496493	468023	458286
Q84TA3	2	2	0.00260795	1.37989	RM	Canga	68362.3	Leucine aminopeptidase OS=Oryza sativa subsp. japonica OX=39947 GN=LKHA4 PE=2 SV=1	116369	122201	111908	127655	136634	146530	94072.6	109371	72830.7	74707	64190.2	71298.9	93807.9	110461	97299.7	114550
Q9FH54	2	1	0.00261859	2.7231	Canga	RM	27726	Ethylene-responsive transcription factor ERF114 OS=Arabidopsis thaliana OX=3702 GN=ERF114 PE=1 SV=1	44222.6	36106.3	24077.1	18761.2	33867	35746.5	27559.5	31785.7	103220	48014.4	32301.9	31821.5	72945.1	141803	139706	116752
O04719	3	3	0.0026292	2.10769	RM	Canga	46876.8	Protein phosphatase 2C 77 OS=Arabidopsis thaliana OX=3702 GN=ABI2 PE=1 SV=1	1.43294e+06	918525	573732	636767	1.10498e+06	1.18757e+06	1.34056e+06	1.38827e+06	567772	361374	882243	875172	217830	265918	542315	359776
P93541;Q9LEC8	4	1	0.00266741	1.50698	Canga	RM	45098.5	Glutamate dehydrogenase OS=Solanum lycopersicum OX=4081 GN=GDH1 PE=2 SV=1	112201	127325	99981.5	80988.4	82105.5	77799.5	86925.5	83919.6	82161.6	134887	120623	134391	194796	159066	155387	150804
A8W3A9	2	1	0.00267566	1.65644	Canga	RM	55599.8	ATP synthase subunit alpha_ plastid OS=Cuscuta exaltata OX=476139 GN=atpA PE=3 SV=1	47709.2	49224.9	87522.8	80821	36914.4	39693.5	56195.4	57971.8	114536	122512	71201.7	72284.9	61115.5	107756	99598.4	106421
P60040	9	0	0.00268615	1.59552	Canga	RM	28228.1	60S ribosomal protein L7-2 OS=Arabidopsis thaliana OX=3702 GN=RPL7B PE=1 SV=1	359681	367611	208040	171248	265928	255791	250759	247092	353750	301901	341143	323323	530251	448783	610599	482568
O24301	22	8	0.00269636	1.30411	Canga	RM	92607.6	Sucrose synthase 2 OS=Pisum sativum OX=3888 GN=SUS2 PE=2 SV=1	1.29099e+06	1.40777e+06	1.19274e+06	1.25233e+06	1.25546e+06	1.32132e+06	1.75757e+06	1.88044e+06	1.90037e+06	1.84268e+06	1.53732e+06	1.52541e+06	2.18881e+06	2.03669e+06	1.96682e+06	1.8148e+06
P46295	5	0	0.00270311	1.67874	Canga	RM	16358.8	40S ribosomal protein S14 OS=Chlamydomonas reinhardtii OX=3055 GN=RPS14 PE=3 SV=1	569307	694119	315040	282542	452530	447748	443608	438904	1.02588e+06	726764	514682	469302	973176	840993	866264	699943
Q41373	1	1	0.00273587	3.08878	Canga	RM	19264	Ribulose bisphosphate carboxylase small subunit_ chloroplastic OS=Saccharum hybrid OX=15819 GN=RBCS PE=3 SV=1	15753.4	16137.4	22946.8	30056.1	15797.2	17624.1	79935.7	81897.2	196496	217391	62509.8	86264.3	131063	81086.1	52240.6	38265.2
Q53N72	3	2	0.00273767	2.88522	RM	Canga	57423.2	Mitogen-activated protein kinase 15 OS=Oryza sativa subsp. japonica OX=39947 GN=MPK15 PE=2 SV=1	44438.1	55634	16426.5	17081.5	55774.3	52389.2	87942.4	98615.3	19491.8	28584.7	14865.2	12040.3	14704.1	19812.9	20002.3	18945.3
F4IPM3	3	3	0.00273811	2.17845	Canga	RM	68482.1	Calmodulin-binding protein 60 E OS=Arabidopsis thaliana OX=3702 GN=CBP60E PE=2 SV=1	106521	89832.6	97271	103556	106191	107313	104126	97918.3	234477	225481	101791	115956	119321	232156	311675	429628
Q01K12;Q7XN12	3	2	0.00274885	1.49155	Canga	RM	54303.9	Probable gamma-aminobutyrate transaminase 2_ mitochondrial OS=Oryza sativa subsp. indica OX=39946 GN=OsI_17384 PE=3 SV=1	107952	97856.3	135802	105573	174700	177327	178336	198360	185297	247461	175567	183893	223919	209198	254144	274446
Q40191;Q40522;Q9FE79;Q9FJN8;Q9SMQ6	3	0	0.00275481	1.65182	Canga	RM	25013.2	Ras-related protein Rab11A OS=Lotus japonicus OX=34305 GN=RAB11A PE=2 SV=1	129665	135456	138063	148906	155605	158085	98835.3	117017	229870	295406	122893	156303	322330	263910	215444	180507
P45582	3	1	0.00275574	1.81882	Canga	RM	93297.3	Beta-galactosidase OS=Asparagus officinalis OX=4686 PE=2 SV=1	78926.5	46924.6	102253	112468	118341	111647	87924.5	80134	197228	185052	89637.6	97440.8	226724	197333	170311	179685
P59224;P59223;P46298	8	2	0.00275714	1.80901	RM	Canga	17142.1	40S ribosomal protein S13-2 OS=Arabidopsis thaliana OX=3702 GN=RPS13B PE=2 SV=1	344462	258625	186369	204218	301237	286607	299268	294497	118596	141883	91666.4	81240.8	177438	397613	102066	91967.7
Q42954	14	5	0.00276087	1.28092	Canga	RM	55874.3	Pyruvate kinase_ cytosolic isozyme OS=Nicotiana tabacum OX=4097 PE=2 SV=1	1.2534e+06	1.22676e+06	1.04722e+06	957253	1.25313e+06	1.18756e+06	1.16765e+06	1.08607e+06	1.25422e+06	1.25157e+06	1.33913e+06	1.20027e+06	1.64889e+06	1.82919e+06	1.66372e+06	1.57064e+06
Q1PEX3	4	1	0.00276791	1.49978	Canga	RM	24451.4	Ras-related protein RABA1h OS=Arabidopsis thaliana OX=3702 GN=RABA1H PE=2 SV=1	192300	215541	179703	212303	224975	227464	160121	191677	328969	387465	187858	219646	394163	351938	280801	254927
Q9FLP6	1	0	0.00279925	1.40579	RM	Canga	11768.2	Small ubiquitin-related modifier 2 OS=Arabidopsis thaliana OX=3702 GN=SUMO2 PE=1 SV=1	110455	97520.1	146741	126991	122245	105324	161465	170953	86615.3	104286	86578.8	86410.2	127617	92038.8	82079.7	75373.9
P25840	28	4	0.00280235	1.46063	Canga	RM	71339.8	Heat shock 70 kDa protein OS=Chlamydomonas reinhardtii OX=3055 GN=HSP70 PE=2 SV=2	2.61591e+06	2.704e+06	3.72435e+06	3.97053e+06	3.00997e+06	3.04872e+06	3.17968e+06	3.03364e+06	4.28217e+06	4.10487e+06	3.64383e+06	3.46345e+06	6.76383e+06	6.29637e+06	4.18295e+06	4.19711e+06
O80362	2	0	0.00280609	1.51118	Canga	RM	25527.5	50S ribosomal protein L10_ chloroplastic OS=Nicotiana tabacum OX=4097 GN=RPL10 PE=2 SV=1	93276.4	99118.5	108572	123636	139259	146372	119161	147542	164121	265365	118158	137751	187396	223652	190381	189506
Q43609	3	0	0.00285669	1.31056	Canga	RM	40161.3	Caffeic acid 3-O-methyltransferase OS=Prunus dulcis OX=3755 GN=COMT1 PE=2 SV=1	409415	465428	309906	334040	462495	480489	379380	424069	585567	614358	414862	463762	601131	573606	486342	539629
P29514	19	0	0.0028601	1.41592	Canga	RM	51270.3	Tubulin beta-6 chain OS=Arabidopsis thaliana OX=3702 GN=TUBB6 PE=2 SV=1	1.72918e+06	1.70212e+06	1.59e+06	1.62133e+06	1.35113e+06	1.39774e+06	1.34184e+06	1.35187e+06	2.13839e+06	2.26129e+06	1.45795e+06	1.44945e+06	2.56602e+06	2.46266e+06	2.57575e+06	2.20014e+06
P28460	21	1	0.00286343	1.30366	Canga	RM	52056.1	Ribulose bisphosphate carboxylase large chain (Fragment) OS=Vitis aestivalis OX=3605 GN=rbcL PE=3 SV=1	2.32872e+06	2.42322e+06	1.92841e+06	2.15072e+06	1.68215e+06	1.79334e+06	1.43002e+06	1.54335e+06	2.38858e+06	2.56956e+06	2.12785e+06	2.40445e+06	2.97693e+06	2.2928e+06	2.48774e+06	2.6719e+06
Q8GYD9	7	4	0.00287125	1.50957	Canga	RM	114561	Probable RNA helicase SDE3 OS=Arabidopsis thaliana OX=3702 GN=SDE3 PE=1 SV=1	400318	338019	282222	291879	632240	604293	375788	367298	555526	443257	616844	615306	573379	729519	691615	744155
Q9ASZ9	6	2	0.00287609	1.47258	RM	Canga	38256.6	Probable aldo-keto reductase 5 OS=Arabidopsis thaliana OX=3702 GN=At1g60730 PE=2 SV=1	126079	100755	162770	148828	109556	114681	135673	153883	64747.5	57455.2	98506.1	102344	102735	126887	74765.3	87108
Q8VYN9	1	1	0.00287638	5.60338	RM	Canga	26430.5	Universal stress protein PHOS32 OS=Arabidopsis thaliana OX=3702 GN=PHOS32 PE=1 SV=1	11801.1	13124.5	5743.81	6326.75	3758.45	3705.75	4791.72	4797.32	195.015	8334.93	523.423	205.584	0	0	119.637	267.269
Q9STG6	1	1	0.00288346	1.64453	Canga	RM	17613.9	Deoxyuridine 5'-triphosphate nucleotidohydrolase OS=Arabidopsis thaliana OX=3702 GN=DUT PE=1 SV=1	65770	75734.5	56852.9	67955.1	105317	107652	72062.4	64604.3	139042	195894	95386.4	93760.1	80742.3	156433	111738	139951
Q9LXL5	24	5	0.00288461	1.3053	Canga	RM	93573.1	Sucrose synthase 4 OS=Arabidopsis thaliana OX=3702 GN=SUS4 PE=1 SV=1	3.08618e+06	3.31495e+06	3.22655e+06	3.511e+06	2.94801e+06	3.07291e+06	4.1485e+06	4.48853e+06	5.21735e+06	4.5588e+06	3.51646e+06	3.67785e+06	5.16488e+06	4.78608e+06	4.68644e+06	4.6751e+06
Q9FKU8	4	4	0.00290443	1.61728	Canga	RM	60630.6	Berberine bridge enzyme-like 26 OS=Arabidopsis thaliana OX=3702 GN=At5g44400 PE=2 SV=1	51067.8	64229.3	42565.6	61850.4	37046.8	50390.2	44973.7	57907	101931	115636	50456.6	54704.7	106052	81077	70353.5	82925.3
Q9M0D1	1	0	0.00293874	1.40332	Canga	RM	31847.9	Xyloglucan endotransglucosylase/hydrolase protein 19 OS=Arabidopsis thaliana OX=3702 GN=XTH19 PE=1 SV=1	37929.3	50130	37709.4	41066.8	30504.7	32715.8	52380	57410.5	56414.1	71848.6	57246.1	52346.8	51129.4	77266.6	51200.3	59462.5
Q4ADV8	1	0	0.00295713	1.44949	Canga	RM	60306.5	Cytokinin dehydrogenase 2 OS=Oryza sativa subsp. japonica OX=39947 GN=CKX2 PE=2 SV=1	39880.4	48508.8	28543.2	31506.4	33966.8	35802.4	30211.8	29444.1	49370.5	57418	44828.2	42583.9	45356.1	51422.9	35931.5	75850.7
Q39573	5	1	0.0029854	1.58011	Canga	RM	23484.5	GTP-binding protein YPTC5 OS=Chlamydomonas reinhardtii OX=3055 GN=YPTC5 PE=3 SV=1	481050	577985	283372	318258	346505	370459	352884	402581	818225	705291	390805	429164	693750	778455	542819	592136
Q9FNP8;P40978;Q9SGA6	4	3	0.00298803	1.36801	Canga	RM	15754.2	40S ribosomal protein S19-3 OS=Arabidopsis thaliana OX=3702 GN=RPS19C PE=2 SV=1	187051	188652	190311	207835	219165	241798	196300	180284	265506	308569	187905	204870	287661	348620	287944	313328
P05490	3	1	0.00299526	1.42609	Canga	RM	29742.5	Cytochrome c oxidase subunit 2 OS=Oenothera berteroana OX=3950 GN=COX2 PE=3 SV=3	300837	345640	234150	293474	306583	339684	373527	426858	552966	566620	341541	351514	550494	527886	403133	443273
Q8GXD6	2	2	0.00300195	3.44244	Canga	RM	63333	DEAD-box ATP-dependent RNA helicase 49 OS=Arabidopsis thaliana OX=3702 GN=RH49 PE=2 SV=2	3976.32	10641.6	352.802	1023.79	648.593	5458.6	685.406	2140.89	4867.57	4568.48	12407.6	4413.3	16974.3	14243.5	12983.6	15354.8
P21241;Q42695;P84581	31	3	0.00301636	1.43321	Canga	RM	62815.1	RuBisCO large subunit-binding protein subunit beta_ chloroplastic OS=Brassica napus OX=3708 PE=2 SV=1	5.43309e+06	4.41705e+06	4.15541e+06	4.58735e+06	3.48698e+06	3.46175e+06	3.39762e+06	3.41728e+06	4.53273e+06	4.2061e+06	7.55482e+06	7.61851e+06	5.89616e+06	5.9711e+06	5.60675e+06	4.98748e+06
P37832;Q9ZRA9	23	0	0.00304732	1.34687	Canga	RM	50449.6	Tubulin beta-7 chain OS=Oryza sativa subsp. japonica OX=39947 GN=TUBB7 PE=2 SV=2	3.16778e+06	2.86945e+06	2.55261e+06	2.8179e+06	2.43987e+06	2.50576e+06	2.47445e+06	2.61468e+06	3.93105e+06	3.43232e+06	2.67453e+06	2.81801e+06	4.83217e+06	4.378e+06	3.5904e+06	3.22383e+06
Q70XZ8	1	0	0.00306762	1.45044	Canga	RM	13730.3	NAD(P)H-quinone oxidoreductase subunit 3_ chloroplastic OS=Amborella trichopoda OX=13333 GN=ndhC PE=3 SV=1	313391	285520	230092	244757	292613	305912	268785	265885	432529	323366	385490	386820	474488	588375	251417	358561
O81788	4	2	0.00315538	1.67894	Canga	RM	29787.1	WUSCHEL-related homeobox 13 OS=Arabidopsis thaliana OX=3702 GN=WOX13 PE=2 SV=1	39348.4	38622.4	30461.2	35293.9	37234.5	37712.5	30908.6	32265.8	41077.8	63422.1	91766.6	97452.9	44771.7	47699.8	40356.4	46656.9
Q9FHS6	1	1	0.00316061	4.07916	RM	Canga	46302.7	F-box/kelch-repeat protein At5g43190 OS=Arabidopsis thaliana OX=3702 GN=At5g43190 PE=2 SV=1	8318.17	4403.92	17954.4	17699.4	2766.48	1920.5	5636.01	4506.18	1154.5	3256.07	3598.55	3410.77	770.109	737.573	1320	1247.02
A4KA54;A4KA56;A4KA61;A4KA58;A4KA59;A4KA60	2	2	0.00316152	1.56042	RM	Canga	14277.4	Profilin-9 OS=Olea europaea OX=4146 PE=1 SV=1	57386.5	71092.9	61754.6	49907.6	40196	43414.5	47118.1	51838.9	24805.1	31648.9	53196.9	44849.5	23720.5	21303.6	41409	29961.2
Q42534	1	0	0.00317524	2.75458	Canga	RM	64686.1	Pectinesterase 2 OS=Arabidopsis thaliana OX=3702 GN=PME2 PE=2 SV=2	791093	560896	108800	126115	135477	108570	135104	129903	1.09246e+06	804583	293268	285166	1.33446e+06	596165	788334	579035
Q9LW84	2	1	0.00317898	1.76409	Canga	RM	73723.7	Pentatricopeptide repeat-containing protein At3g16010 OS=Arabidopsis thaliana OX=3702 GN=At3g16010 PE=2 SV=1	46865.3	30783.1	31823.6	37931.9	42280	31012.7	39172	32847	68328.5	48157.1	46801	40219.5	126617	77298.7	63093.2	45861.4
Q84QK0	2	0	0.00317959	2.39612	Canga	RM	42693.2	12-oxophytodienoate reductase 1 OS=Oryza sativa subsp. japonica OX=39947 GN=OPR1 PE=2 SV=1	310467	425441	44673	51087.8	29439.2	35722.8	105797	106678	301128	247968	395166	409092	199297	279369	424097	401917
P35493	13	5	0.00319368	1.40155	Canga	RM	61046.3	2_3-bisphosphoglycerate-independent phosphoglycerate mutase OS=Ricinus communis OX=3988 PE=1 SV=2	1.30368e+06	1.24483e+06	738401	692820	844993	811824	898939	910433	1.22053e+06	1.02433e+06	1.21727e+06	1.10164e+06	1.44094e+06	1.30447e+06	1.67892e+06	1.44772e+06
Q96450	19	2	0.00319755	1.36155	Canga	RM	29162.8	14-3-3-like protein A OS=Glycine max OX=3847 GN=GF14A PE=2 SV=1	1.6759e+06	1.96258e+06	1.93222e+06	2.13296e+06	2.39791e+06	2.53048e+06	1.97762e+06	2.20007e+06	2.86215e+06	2.54039e+06	2.15178e+06	2.27839e+06	3.91499e+06	3.42768e+06	2.86646e+06	2.84548e+06
Q9FT25;Q8L940;O80448;Q39963;O80446;Q9AT63	5	2	0.0032014	4.54899	RM	Canga	33690.7	Pyridoxal 5'-phosphate synthase subunit PDX1 OS=Phaseolus vulgaris OX=3885 GN=PDX1 PE=2 SV=1	7.19178e+06	4.90541e+06	1.47324e+06	1.27078e+06	757896	673132	1.14934e+06	846152	476501	672829	294487	348889	599754	650281	513262	459776
Q06GZ0	9	0	0.00323626	1.33911	Canga	RM	53703.5	ATP synthase subunit beta_ chloroplastic OS=Drimys granadensis OX=224735 GN=atpB PE=3 SV=1	963246	791247	771326	823009	960034	998053	672128	737734	1.17817e+06	1.2639e+06	947827	989785	1.27799e+06	1.47764e+06	925437	933726
Q67XN2;Q9LZJ1	5	3	0.00324505	2.26476	Canga	RM	56463.6	Beta-glucosidase 8 OS=Arabidopsis thaliana OX=3702 GN=BGLU8 PE=2 SV=1	4.72873e+06	5.69642e+06	428133	429451	1.07445e+06	982173	1.38099e+06	1.41937e+06	3.70489e+06	4.9289e+06	4.90023e+06	4.84705e+06	3.53373e+06	4.04877e+06	5.34607e+06	5.24301e+06
Q9LTM0	3	2	0.00326221	1.48111	Canga	RM	57265.5	Cytochrome P450 71B23 OS=Arabidopsis thaliana OX=3702 GN=CYP71B23 PE=2 SV=1	46833.6	48475.8	61153.7	63541.1	59256.3	67047.7	78245.8	101606	129374	95612.8	76533.2	98124.5	97526.9	99357.9	114462	68310.7
P04464	9	1	0.00326767	1.82062	Canga	RM	16903.8	Calmodulin OS=Triticum aestivum OX=4565 PE=1 SV=3	1.30119e+06	848081	742289	659106	1.27103e+06	1.0618e+06	1.40163e+06	1.29036e+06	1.1328e+06	1.19174e+06	1.84713e+06	1.5628e+06	3.28647e+06	2.43096e+06	2.22158e+06	1.93922e+06
Q9SCJ8	2	2	0.00327203	1.33786	Canga	RM	38793.8	Putative B3 domain-containing protein At3g49610 OS=Arabidopsis thaliana OX=3702 GN=At3g49610 PE=3 SV=1	79696.1	68434.8	91615.7	82129.2	83040.3	73950.4	102712	73477.2	98688.2	127411	97902.7	79771	127503	135098	116590	93409.6
P45739	20	4	0.00331285	1.18258	Canga	RM	57040.1	Catalase OS=Helianthus annuus OX=4232 PE=2 SV=1	1.7599e+06	1.93298e+06	2.0164e+06	2.16675e+06	2.20265e+06	2.34623e+06	1.93657e+06	1.89045e+06	2.03823e+06	2.37598e+06	2.18142e+06	2.26587e+06	2.54522e+06	2.66484e+06	2.51921e+06	2.62844e+06
Q0WNZ5	35	17	0.00331631	1.24457	Canga	RM	91050.5	5-methyltetrahydropteroyltriglutamate--homocysteine methyltransferase 3_ chloroplastic OS=Arabidopsis thaliana OX=3702 GN=MS3 PE=1 SV=1	3.86795e+06	4.3534e+06	3.00386e+06	3.10374e+06	3.10331e+06	3.22922e+06	3.15803e+06	3.38053e+06	4.31091e+06	3.88484e+06	3.46079e+06	3.70895e+06	4.76815e+06	4.78436e+06	4.43665e+06	4.49781e+06
Q9SD76	7	0	0.0033337	1.30415	Canga	RM	95558.6	Alpha-glucan phosphorylase 2_ cytosolic OS=Arabidopsis thaliana OX=3702 GN=PHS2 PE=1 SV=1	833470	846288	628113	612145	561685	580098	820906	884769	937952	889815	844304	906374	1.13117e+06	1.08318e+06	866406	862423
F4IW47	9	2	0.00334255	1.28959	Canga	RM	80435.7	Transketolase-2_ chloroplastic OS=Arabidopsis thaliana OX=3702 GN=TKL-2 PE=1 SV=1	397367	463603	322527	377765	330815	369074	344064	360681	456062	390669	408192	430672	580766	616173	491516	450732
Q00782	1	0	0.00335326	2.55328	Canga	RM	18158.2	Proteinase inhibitor type-2 OS=Solanum tuberosum OX=4113 PE=3 SV=1	199758	239779	65439.2	52404.1	104303	104639	83080.7	53360.7	119113	103703	373675	290947	307143	292235	430427	387771
Q40977	10	2	0.00336798	1.74353	Canga	RM	47422.9	Monodehydroascorbate reductase OS=Pisum sativum OX=3888 PE=1 SV=1	8.52406e+06	8.29406e+06	2.91216e+06	3.17467e+06	4.47428e+06	4.1472e+06	3.52147e+06	3.64997e+06	5.85473e+06	5.51876e+06	1.10843e+07	1.12655e+07	8.34052e+06	8.0536e+06	8.89662e+06	8.45693e+06
F4HPY8	8	1	0.00337373	1.24242	Canga	RM	36750.8	Probable aldo-keto reductase 6 OS=Arabidopsis thaliana OX=3702 GN=At1g60750 PE=3 SV=1	632515	627950	487812	551003	471208	553249	482341	534385	604057	706992	566980	569670	776308	790866	695778	682007
Q4AE11	3	0	0.0033901	1.62188	Canga	RM	25663.3	Chalcone--flavanone isomerase 1 OS=Fragaria ananassa OX=3747 GN=CHI1 PE=2 SV=1	82614.1	86287.3	81198.5	92151.1	142729	133422	122019	133705	273550	123327	136584	138791	185610	240048	181180	138638
Q9SN73	1	1	0.00340198	3.52776	Canga	RM	15173.7	Protein BUNDLE SHEATH DEFECTIVE 2_ chloroplastic OS=Arabidopsis thaliana OX=3702 GN=BSD2 PE=1 SV=1	7867.65	10602.7	755.438	955.98	1132.55	1701.85	1976.08	2275.15	2537.79	6115.04	23286	23012.5	8193.85	7951.09	12176	12920.4
Q2V3N5	2	1	0.00342941	1.68282	Canga	RM	56467	F-box protein At3g59000 OS=Arabidopsis thaliana OX=3702 GN=At3g59000 PE=1 SV=2	75154.3	43520.8	110629	113157	119343	107553	123193	110457	110721	128138	210827	195429	203814	130203	194082	178103
P93629	7	3	0.00346313	1.26057	Canga	RM	41570.4	Alcohol dehydrogenase class-3 OS=Zea mays OX=4577 GN=FDH PE=2 SV=1	597914	681962	459913	469128	528997	571777	603374	659724	766245	732579	578757	659645	749841	777068	654808	845393
P29195	29	7	0.00347659	1.45728	Canga	RM	110066	Phosphoenolpyruvate carboxylase 1 OS=Sorghum bicolor OX=4558 GN=PEPC PE=2 SV=1	2.22825e+06	2.40972e+06	1.14639e+06	1.23969e+06	1.19503e+06	1.26549e+06	1.18097e+06	1.20923e+06	2.38989e+06	2.28907e+06	1.69557e+06	1.82374e+06	2.04887e+06	2.38795e+06	2.24443e+06	2.42532e+06
P36444	9	4	0.00347757	1.38036	Canga	RM	71488.8	NADP-dependent malic enzyme_ chloroplastic OS=Flaveria pringlei OX=4226 GN=MODA PE=2 SV=1	1.36896e+06	1.6192e+06	1.05541e+06	1.07304e+06	884442	949485	1.25024e+06	1.38139e+06	1.74497e+06	1.5103e+06	1.27242e+06	1.34934e+06	1.92555e+06	1.57448e+06	1.94747e+06	1.90235e+06
P29110	6	3	0.00348169	3.77788	Canga	RM	21540.3	Oleosin Bn-III OS=Brassica napus OX=3708 PE=2 SV=1	728400	861035	218717	236331	412298	431420	916292	1.01879e+06	739155	800971	3.52785e+06	3.50279e+06	3.98776e+06	3.73171e+06	924532	1.00699e+06
Q65XA0	2	0	0.00351226	1.72057	Canga	RM	23741.2	Probable glutathione S-transferase DHAR1_ cytosolic OS=Oryza sativa subsp. japonica OX=39947 GN=DHAR1 PE=1 SV=1	278263	261818	151303	149793	162242	146791	305677	238057	395564	320580	226591	231838	476088	525192	407172	331521
Q6YYX9	1	0	0.00352372	1.59611	Canga	RM	42230.9	Probable 2-oxoglutarate-dependent dioxygenase SLC1 OS=Oryza sativa subsp. japonica OX=39947 GN=SLC1 PE=2 SV=1	147062	173564	90258.3	99353.6	128505	134797	102314	120501	229559	145755	130049	150207	166991	232083	269480	266167
Q38771	14	1	0.00352524	1.57036	Canga	RM	49497.8	Tubulin alpha chain OS=Avena sativa OX=4498 GN=TUBA PE=2 SV=1	680485	784386	852174	849428	635737	662970	757971	765744	1.02688e+06	989820	779350	849631	1.65899e+06	1.93252e+06	1.05805e+06	1.10948e+06
P27880	7	0	0.00356045	1.5917	Canga	RM	18165.6	18.2 kDa class I heat shock protein OS=Medicago sativa OX=3879 GN=HSP18.2 PE=2 SV=1	1.34613e+06	1.81802e+06	578597	751548	825440	934867	997535	1.1821e+06	2.49191e+06	1.85595e+06	1.37812e+06	1.37925e+06	1.57624e+06	1.52073e+06	1.50805e+06	1.71449e+06
Q9LI00	12	5	0.00360498	2.20295	Canga	RM	53006.5	6-phosphogluconate dehydrogenase_ decarboxylating 1 OS=Oryza sativa subsp. japonica OX=39947 GN=G6PGH1 PE=2 SV=1	440982	535613	413108	444471	388992	393095	482086	534586	1.28e+06	754968	428496	442338	1.58238e+06	1.47817e+06	682269	1.35454e+06
P48495	5	0	0.00361573	1.18131	Canga	RM	27360.2	Triosephosphate isomerase_ cytosolic OS=Petunia hybrida OX=4102 GN=TPIP1 PE=2 SV=1	539414	613569	582811	604284	605547	636781	509896	574103	587111	815993	615743	633404	722491	745839	667570	724316
P24707	5	1	0.00362002	1.34407	Canga	RM	14549.1	Superoxide dismutase [Cu-Zn]_ chloroplastic (Fragment) OS=Pinus sylvestris OX=3349 GN=SODCP PE=2 SV=1	403413	403480	327238	347766	319479	388269	263886	252456	360073	575835	410703	399840	455912	546277	470824	417579
Q9SRH5;P46274;Q9SMX3	3	2	0.00362141	1.58772	Canga	RM	29482.4	Mitochondrial outer membrane protein porin 1 OS=Arabidopsis thaliana OX=3702 GN=VDAC1 PE=1 SV=3	95944	125343	57175.3	63078.1	99719.5	106674	102673	96960.5	141512	191460	122229	140105	192442	189204	98863	111113
Q9LJE4	24	2	0.00362908	1.51754	Canga	RM	63740.9	Chaperonin 60 subunit beta 2_ chloroplastic OS=Arabidopsis thaliana OX=3702 GN=CPN60B2 PE=1 SV=1	4.58521e+06	3.68278e+06	2.95862e+06	3.0149e+06	2.51198e+06	2.51878e+06	2.53425e+06	2.56936e+06	3.55466e+06	3.33112e+06	6.43736e+06	6.569e+06	4.31297e+06	4.58188e+06	4.29363e+06	3.91066e+06
Q9LVU3	3	2	0.00363223	1.63311	Canga	RM	47473.4	YDG domain-containing protein At5g47160 OS=Arabidopsis thaliana OX=3702 GN=At5g47160 PE=2 SV=1	189806	195021	161748	176143	194283	203953	301361	344411	431294	535479	216399	244054	359093	370813	340362	387758
Q96528	15	4	0.00363579	1.49622	RM	Canga	57104.3	Catalase-1 OS=Arabidopsis thaliana OX=3702 GN=CAT1 PE=1 SV=3	8.42798e+06	9.31876e+06	7.47165e+06	8.8312e+06	5.01237e+06	5.12174e+06	6.03296e+06	6.67139e+06	6.18166e+06	6.71897e+06	3.56645e+06	4.09022e+06	4.26806e+06	4.69373e+06	4.16438e+06	4.33766e+06
A3C4N5;P0C5D7	1	0	0.00363725	1.41289	Canga	RM	36252.6	Serine/threonine-protein phosphatase PP2A-4 catalytic subunit OS=Oryza sativa subsp. japonica OX=39947 GN=PP2A4 PE=2 SV=2	51169	60970.3	47755.5	55530.3	44131.8	46468.5	34021	37438.3	90858.1	70378.1	73808	69956.6	54718.8	47799.1	57112.1	68711.6
Q9SCV0	5	1	0.00367328	1.49232	Canga	RM	82331.4	Beta-galactosidase 12 OS=Arabidopsis thaliana OX=3702 GN=BGAL12 PE=2 SV=1	171129	139814	172685	200337	214450	201885	195948	196907	342432	308236	172062	176025	308485	316506	296635	307879
Q9M5K3	4	1	0.00367865	1.43958	Canga	RM	54273.3	Dihydrolipoyl dehydrogenase 1_ mitochondrial OS=Arabidopsis thaliana OX=3702 GN=LPD1 PE=1 SV=2	184838	237863	140549	175570	137570	150129	158716	218486	307747	241506	200365	184224	253168	235792	239082	358890
Q9M3I5	2	1	0.00368357	2.32558	Canga	RM	45749.2	NAD(P)H-quinone oxidoreductase subunit H_ chloroplastic OS=Spinacia oleracea OX=3562 GN=ndhH PE=3 SV=1	7088.3	10713.1	8292.69	11712.9	11079.6	14009	9221.33	11173	11683.1	13442.6	14360.3	13145.2	27414	25615.1	38062.1	49974.6
O22288	1	0	0.00375842	1.54071	RM	Canga	27306.1	Uncharacterized protein At2g39790_ mitochondrial OS=Arabidopsis thaliana OX=3702 GN=At2g39790 PE=3 SV=2	53033.7	36407.2	45187.8	49191.9	45510	51745.1	50308	51130.1	47501.8	16343.8	38836.7	34021.1	19292	27723.7	24264	40288.8
Q9SPK5	3	2	0.00376578	1.5557	Canga	RM	68372.2	Formate--tetrahydrofolate ligase OS=Arabidopsis thaliana OX=3702 GN=THFS PE=2 SV=1	43309.1	37122.9	58053.7	54612.3	56067	57133.2	64864.9	63273	47530.5	61936.5	81084.9	83419	109415	111773	94325.3	86369.9
P30399;Q8MBG0	7	1	0.00382154	1.22976	Canga	RM	53290.2	ATP synthase subunit beta_ plastid OS=Cuscuta reflexa OX=4129 GN=atpB PE=3 SV=1	213279	242747	184398	189927	184321	206724	188984	214734	285379	213188	249746	277433	285866	262149	209229	215510
P51063	16	0	0.00382405	1.20963	Canga	RM	110066	Phosphoenolpyruvate carboxylase OS=Picea abies OX=3329 GN=PPC PE=2 SV=1	1.12332e+06	1.15165e+06	893278	908882	951529	1.06133e+06	992665	1.06246e+06	1.09167e+06	1.07727e+06	1.07967e+06	1.13958e+06	1.30483e+06	1.37886e+06	1.41722e+06	1.36348e+06
A4GGE3	1	0	0.00383382	1.48535	Canga	RM	86127.1	NAD(P)H-quinone oxidoreductase subunit 5_ chloroplastic OS=Phaseolus vulgaris OX=3885 GN=ndhF PE=3 SV=1	84451.5	109306	69633.4	101245	70760.6	84102.8	79896	90708.5	115806	225461	97859	111106	127622	106931	108374	131885
Q9SEL7	2	1	0.003844	1.49857	RM	Canga	35094.5	Protease Do-like 5_ chloroplastic OS=Arabidopsis thaliana OX=3702 GN=DEGP5 PE=1 SV=3	117420	120926	222568	190087	162587	149944	192464	208058	110739	150208	104911	105475	157823	106239	93690.3	81152.4
P31300	3	1	0.00385091	1.32428	Canga	RM	40491.5	Cysteine synthase_ chloroplastic/chromoplastic OS=Capsicum annuum OX=4072 PE=2 SV=1	312475	301447	214738	265347	276296	258211	235024	241172	323821	380509	331705	357710	463417	386935	285158	257971
Q9SSK7;Q941R6	3	0	0.00385172	5.00136	Canga	RM	35741.1	MLP-like protein 34 OS=Arabidopsis thaliana OX=3702 GN=MLP34 PE=2 SV=1	63892.7	46506.7	57544.7	61075.4	74033.3	51182.8	94239.1	79654	125093	179268	83114.2	88334.1	200548	155224	1.146e+06	663782
Q96254	14	2	0.0038784	1.27316	Canga	RM	50275.2	Guanosine nucleotide diphosphate dissociation inhibitor 1 OS=Arabidopsis thaliana OX=3702 GN=GDI1 PE=1 SV=1	1.50388e+06	1.51911e+06	1.36971e+06	1.381e+06	1.28756e+06	1.27133e+06	1.14441e+06	1.0504e+06	1.58703e+06	1.61331e+06	1.56442e+06	1.32972e+06	2.14909e+06	1.96211e+06	1.62385e+06	1.57355e+06
Q9C6P3	3	3	0.00388295	2.07033	Canga	RM	59005.1	Calcium-dependent protein kinase 33 OS=Arabidopsis thaliana OX=3702 GN=CPK33 PE=1 SV=1	372857	422996	85258.2	108649	137002	135818	158877	192252	354286	556831	259771	340320	635702	604701	281847	307445
P00434	4	3	0.00392607	2.33493	RM	Canga	31542.1	Peroxidase P7 OS=Brassica rapa subsp. rapa OX=51350 PE=1 SV=3	806343	766604	711263	712125	395162	410873	206670	231481	192891	353420	126357	158448	264810	235904	223613	260677
Q652F9	4	2	0.00393091	2.15724	Canga	RM	54783.4	Endoglucanase 17 OS=Oryza sativa subsp. japonica OX=39947 GN=GLU13 PE=2 SV=1	869893	907280	197221	205139	282742	312674	374958	391163	575823	491028	965160	1.00406e+06	883172	948125	944104	1.82747e+06
P43349	4	1	0.00393257	1.395	Canga	RM	18903.4	Translationally-controlled tumor protein homolog OS=Solanum tuberosum OX=4113 GN=TCTP PE=2 SV=2	129001	133395	99547.7	119135	131471	130435	137934	140682	237658	225830	130775	152993	137860	146092	191632	202295
B0Z4M6;B0Z4W0;B0Z544;B0Z5C8;Q9MTM4	3	3	0.00393784	1.66463	RM	Canga	79332.4	DNA-directed RNA polymerase subunit beta' OS=Oenothera argillicola OX=3940 GN=rpoC1 PE=3 SV=1	195758	157688	294001	259066	277107	283678	276869	269003	156873	137130	221584	224580	114087	77119.2	90229.7	187776
Q10AZ4;A2XNS1	22	1	0.00394593	1.45983	Canga	RM	41991	Actin-3 OS=Oryza sativa subsp. japonica OX=39947 GN=ACT3 PE=2 SV=1	4.72179e+06	5.0867e+06	2.13651e+06	2.45805e+06	3.44338e+06	3.67178e+06	2.84133e+06	3.1262e+06	4.26845e+06	4.71101e+06	4.44993e+06	4.63288e+06	5.91951e+06	6.53082e+06	4.59917e+06	5.01259e+06
P37833	4	0	0.0039484	1.30096	Canga	RM	44678.3	Aspartate aminotransferase_ cytoplasmic OS=Oryza sativa subsp. japonica OX=39947 GN=Os01g0760600 PE=2 SV=1	525814	533740	429969	517284	490465	486418	475436	531258	816025	649872	500992	527747	844579	684693	575277	592131
Q8GVE5	1	0	0.00396535	2.39573	Canga	RM	44448.6	Tubby-like F-box protein 2 OS=Arabidopsis thaliana OX=3702 GN=TULP2 PE=2 SV=1	8147.22	9001.23	3006.48	3024.5	6155.84	6668.76	4452.56	4956.31	8653.28	10569.4	21024	21979.2	5446.56	6688	16671.6	17765.1
V5LU01	1	0	0.00396535	2.39573	Canga	RM	43613.2	Cysteine protease Amb a 11.0101 OS=Ambrosia artemisiifolia OX=4212 PE=1 SV=1	8147.22	9001.23	3006.48	3024.5	6155.84	6668.76	4452.56	4956.31	8653.28	10569.4	21024	21979.2	5446.56	6688	16671.6	17765.1
Q9M2K4	2	1	0.00397278	1.72247	Canga	RM	36862.3	Basic leucine zipper 61 OS=Arabidopsis thaliana OX=3702 GN=BZIP61 PE=1 SV=1	786246	818962	378521	436230	413911	427088	258926	280532	623775	564702	993748	982303	768723	609243	1.02004e+06	983572
Q20EV9	7	2	0.00398532	1.27969	Canga	RM	54126.8	ATP synthase subunit alpha_ chloroplastic OS=Oltmannsiellopsis viridis OX=51324 GN=atpA PE=3 SV=1	327494	296765	309154	344046	337687	295595	334909	309939	468452	310021	351590	332540	508685	481856	412223	404996
P16865;P16866;P50567	3	0	0.00398661	3.87894	Canga	RM	13553.9	Histone H2A-III OS=Volvox carteri OX=3067 PE=3 SV=1	1.21397e+06	1.49816e+06	470109	507399	1.10296e+06	1.20516e+06	876931	1.04616e+06	4.39777e+06	441924	2.84288e+06	2.29278e+06	3.48449e+06	3.11023e+06	6.65191e+06	7.50259e+06
P25141	5	1	0.00402883	1.421	Canga	RM	42315.2	Alcohol dehydrogenase 1 OS=Petunia hybrida OX=4102 GN=ADH1 PE=1 SV=1	447372	482344	429762	447225	495723	505319	472124	538388	657619	485069	595782	534048	1.01032e+06	805231	808031	529633
P47922	3	1	0.00406339	1.61108	Canga	RM	16462.8	Nucleoside diphosphate kinase 1 OS=Pisum sativum OX=3888 GN=NDPK1 PE=2 SV=1	159285	170559	123379	141408	165318	174816	133976	170874	169916	221679	197214	209461	393963	403874	190368	210648
Q9FIF7	3	1	0.00406487	1.42528	RM	Canga	62154.1	Putative pentatricopeptide repeat-containing protein At5g59200_ chloroplastic OS=Arabidopsis thaliana OX=3702 GN=PCMP-E41 PE=3 SV=1	135567	138012	158207	163950	118885	127668	147755	153966	86057.6	80500.1	149880	162068	79105	76840.1	77674	90530.8
P93400	15	2	0.00407725	1.60502	Canga	RM	92312.3	Phospholipase D alpha 1 OS=Nicotiana tabacum OX=4097 GN=PLD1 PE=2 SV=2	2.38265e+06	1.81441e+06	1.7574e+06	1.59087e+06	1.60258e+06	1.3137e+06	1.42902e+06	1.20334e+06	2.13868e+06	2.01987e+06	3.6292e+06	3.29377e+06	1.77542e+06	2.4592e+06	3.80804e+06	1.89189e+06
A2YQT7;Q0J8A4	13	1	0.00408186	1.40433	Canga	RM	36583.8	Glyceraldehyde-3-phosphate dehydrogenase_ cytosolic OS=Oryza sativa subsp. indica OX=39946 GN=GAPC PE=2 SV=1	5.89762e+06	7.43238e+06	5.28831e+06	5.96873e+06	5.33323e+06	5.51798e+06	4.51789e+06	5.08002e+06	6.67449e+06	5.08844e+06	8.88437e+06	9.4281e+06	9.86456e+06	9.19958e+06	7.22234e+06	6.88397e+06
Q9LFW3	1	0	0.00408675	1.67005	Canga	RM	49541.5	COBRA-like protein 4 OS=Arabidopsis thaliana OX=3702 GN=COBL4 PE=2 SV=2	63364.6	55128.8	121662	129501	106746	82219.8	172614	188700	190059	162631	173449	144101	208946	261924	204328	190899
A4ULF8	13	1	0.00408919	1.32906	RM	Canga	43615.3	S-adenosylmethionine synthase OS=Medicago sativa subsp. falcata OX=3878 GN=SAMS PE=2 SV=1	642781	596740	995862	935882	800790	796771	880355	981222	498738	606100	568993	582159	651152	656453	672189	752997
Q9LW96;Q9SSV4	3	2	0.00409958	1.47091	Canga	RM	56540.6	Inositol-3-phosphate synthase OS=Nicotiana tabacum OX=4097 PE=2 SV=1	115995	157994	181747	196738	226701	235519	127536	147109	311405	262570	185694	235914	303750	315012	205999	223252
P28429	12	0	0.00411219	1.31274	Canga	RM	51685.7	Ribulose bisphosphate carboxylase large chain (Fragment) OS=Lobelia sp. OX=4383 GN=rbcL PE=3 SV=2	1.30192e+06	1.46995e+06	880098	997314	968417	1.0355e+06	1.39812e+06	1.49682e+06	1.67736e+06	1.94074e+06	1.37918e+06	1.57245e+06	1.48494e+06	1.50591e+06	1.43795e+06	1.53568e+06
P28381	17	2	0.00414299	1.29394	Canga	RM	53276.5	Ribulose bisphosphate carboxylase large chain OS=Barnadesia caryophylla OX=4238 GN=rbcL PE=3 SV=1	1.10803e+06	1.1139e+06	838656	898357	919350	993871	1.30312e+06	1.39096e+06	1.26261e+06	1.53184e+06	1.31841e+06	1.39375e+06	1.63415e+06	1.56026e+06	1.15867e+06	1.2245e+06
P29516;P37392;P18025	24	0	0.00414853	1.31977	Canga	RM	51291.4	Tubulin beta-8 chain OS=Arabidopsis thaliana OX=3702 GN=TUBB8 PE=2 SV=2	3.10779e+06	2.8595e+06	2.58095e+06	2.85683e+06	2.48453e+06	2.54388e+06	2.54213e+06	2.69453e+06	3.57225e+06	3.35205e+06	2.74663e+06	2.88094e+06	4.93463e+06	4.48529e+06	3.39426e+06	3.23362e+06
Q84MP7;Q8H7Y8;O23628;Q8S857;Q9C944;Q9SII0;Q9T0H7;P02275;P02276;P02277;Q43213;Q43214;Q9FJE8	7	5	0.00415098	3.43849	Canga	RM	14458.8	Probable histone H2A variant 3 OS=Oryza sativa subsp. japonica OX=39947 GN=Os03g0743400 PE=2 SV=1	1.38375e+06	1.66747e+06	607138	659565	1.30298e+06	1.40685e+06	1.02482e+06	1.25995e+06	4.6529e+06	568179	2.93631e+06	2.40518e+06	3.69568e+06	3.27372e+06	6.77149e+06	7.71759e+06
Q32RS8;Q19VA5	10	2	0.00415284	1.68908	Canga	RM	55608.7	ATP synthase subunit alpha_ chloroplastic OS=Staurastrum punctulatum OX=102822 GN=atpA PE=3 SV=1	1.12491e+06	895914	657357	612706	555502	495858	1.04504e+06	972263	1.29341e+06	1.17634e+06	921012	835772	1.96176e+06	1.85632e+06	1.47292e+06	1.22428e+06
Q7XJT7	4	2	0.00417141	1.42651	Canga	RM	52908.5	Probable inactive receptor-like kinase BSK12 OS=Arabidopsis thaliana OX=3702 GN=BSK12 PE=1 SV=1	373162	370618	192084	223084	201430	196914	165522	191300	275908	351426	331718	359945	325556	330664	364934	390350
Q33323	16	0	0.00418101	1.66717	Canga	RM	52087.9	Ribulose bisphosphate carboxylase large chain (Fragment) OS=Cephalanthus occidentalis OX=43461 GN=rbcL PE=3 SV=1	3.03087e+06	3.34964e+06	1.52731e+06	1.74009e+06	1.72899e+06	1.81706e+06	1.56089e+06	1.57156e+06	4.28417e+06	4.74873e+06	2.47245e+06	2.85233e+06	1.98094e+06	4.16257e+06	3.48825e+06	3.22955e+06
P86387	29	7	0.00418977	1.38693	Canga	RM	92493.6	Phospholipase D alpha 1 OS=Carica papaya OX=3649 GN=PLD1 PE=1 SV=1	6.01119e+06	6.76077e+06	3.16653e+06	3.4525e+06	3.43033e+06	3.55571e+06	3.87407e+06	4.27782e+06	6.23943e+06	5.6214e+06	5.1196e+06	5.3384e+06	6.8724e+06	5.89294e+06	6.30666e+06	6.4983e+06
Q7Y0D4	2	1	0.00420693	1.44732	Canga	RM	28800	Thioredoxin-like protein HCF164_ chloroplastic OS=Oryza sativa subsp. japonica OX=39947 GN=Os03g0767500 PE=2 SV=1	572138	689867	394803	448815	427357	470825	379332	400980	698570	421655	626259	704210	916387	717612	777825	614319
Q6K550	14	5	0.00422393	1.2744	Canga	RM	31834.2	Hypersensitive-induced response protein-like protein 2 OS=Oryza sativa subsp. japonica OX=39947 GN=HIRL2 PE=3 SV=1	1.47814e+06	1.69139e+06	975695	1.06536e+06	1.41152e+06	1.49458e+06	1.54757e+06	1.76966e+06	1.88558e+06	1.81233e+06	1.7381e+06	1.75276e+06	1.89081e+06	1.71347e+06	1.86569e+06	1.91265e+06
P42653;P85939;P85938;P84972	25	3	0.0042371	1.31632	Canga	RM	29534.2	14-3-3-like protein A OS=Vicia faba OX=3906 PE=2 SV=1	3.23543e+06	3.35853e+06	3.1851e+06	3.31039e+06	3.75822e+06	3.8218e+06	3.72782e+06	3.69609e+06	4.25533e+06	4.51263e+06	3.76053e+06	3.57416e+06	6.30046e+06	5.95601e+06	4.28711e+06	4.33363e+06
Q9SID0	8	3	0.00423717	1.40275	Canga	RM	35446.5	Probable fructokinase-1 OS=Arabidopsis thaliana OX=3702 GN=At2g31390 PE=2 SV=1	550831	646072	424580	478217	519169	533273	455791	517814	820061	651646	537059	539693	1.03828e+06	825393	601302	773952
P25872;P14166	6	0	0.00424473	1.6158	Canga	RM	78465.3	Phenylalanine ammonia-lyase OS=Nicotiana tabacum OX=4097 GN=TPA1 PE=2 SV=1	128560	90211.4	119619	122886	119621	89109.9	105698	170325	226985	146262	140124	121771	233466	283961	231627	144401
Q06GQ3	9	0	0.00424794	1.341	Canga	RM	53779.6	ATP synthase subunit beta_ chloroplastic OS=Piper cenocladum OX=398741 GN=atpB PE=3 SV=1	754792	691859	608033	711856	786817	824616	564544	602025	1.06423e+06	1.00119e+06	714539	795362	1.00489e+06	1.25857e+06	797427	799045
Q9SRK7	1	1	0.00429142	3.07162	Canga	RM	62239.3	Adenine/guanine permease AZG1 OS=Arabidopsis thaliana OX=3702 GN=AZG1 PE=2 SV=1	73.261	569.074	127.902	189.511	11.364	7.62341	54088.8	44310.6	96198.3	117842	14719.6	18107.6	15166.3	24164.1	7599.5	11454.4
[truncated: 1,846 more rows]
